# Supplementary material for: Defining Transcriptomic Heterogeneity between Left and Right Ventricle-Derived Cardiac Fibroblasts
Source: Cells. 2024 Feb 10;13(4):327. doi: 10.3390/cells13040327 (PMC10887120; doi:10.3390/cells13040327)
Supplement: Supplementary file 1 [file cells-13-00327-s001.zip]

Archive with 7 entries (7 files):
- Differentially expressed genes across CF subpopulations in the LV and RV following pressure overload injury Table S3.xlsx
- Differentially expressed genes across CF subpopulations in the uninjured LV and RV Table S2.xlsx
- Differentially expressed genes between LV- and RV-derived CFs Table S1.xlsx
- LV vs RV - Supplementary Figure S1.png
- LV vs RV - Supplementary Figure S2.png
- LV vs RV - Supplementary Figure S3.png
- LV vs RV - Supplementary Figure S4.png
