# Supplementary material for: Defining Transcriptomic Heterogeneity between Left and Right Ventricle-Derived Cardiac Fibroblasts
Source: Cells. 2024 Feb 10;13(4):327. doi: 10.3390/cells13040327 (PMC10887120; doi:10.3390/cells13040327)
Supplement: Supplementary file 1 [file cells-13-00327-s001.zip › Differentially expressed genes across CF subpopulations in the LV and RV following pressure overload injury Table S3.xlsx]

## Sheet: combinedMvsF-RPCA-allSamples-25
gene	p_val	avg_log2FC	pct.1	pct.2	p_val_adj	cluster
Ackr3	0	0.788696	0.996	0.967	0	0
Ly6a	0	0.751812	0.999	0.949	0	0
Cd248	0	0.690478	0.986	0.887	0	0
C3	0	0.683813	0.992	0.95	0	0
Gfpt2	0	0.630903	0.986	0.908	0	0
Ifi27l2a	0	0.630083	1	0.994	0	0
Axl	0	0.612972	1	0.992	0	0
Ces1d	0	0.557825	0.941	0.845	0	0
Scara5	0	0.516725	0.991	0.93	0	0
Efhd1	0	0.514152	0.972	0.862	0	0
Pi16	0	0.504112	0.999	0.975	0	0
Cd34	0	0.489043	1	0.999	0	0
Fbln2	0	0.47678	0.999	0.985	0	0
Pcsk6	0	0.451843	1	0.985	0	0
Ly6c1	0	0.436208	0.923	0.753	0	0
Cd55	0	0.426563	0.996	0.961	0	0
Zfp385a	0	0.413769	0.954	0.894	0	0
Jpt1	0	0.406146	0.985	0.949	0	0
Gas7	0	0.368942	0.952	0.838	0	0
Ppp1r14b	0	0.368064	0.99	0.947	0	0
Ret	0	0.352632	0.901	0.78	0	0
Adgrd1	0	0.345044	0.906	0.758	0	0
Adamtsl3	0	0.343653	0.96	0.877	0	0
Timp2	0	0.337163	1	1	0	0
S100a6	0	0.311461	1	1	0	0
Lims2	0	0.307076	0.89	0.764	0	0
Has2	0	0.283884	0.887	0.782	0	0
1700019D03Rik	0	0.276216	0.896	0.777	0	0
Tmem100	0	0.258077	0.922	0.792	0	0
Efemp1	3.94765e-306	0.451899	0.904	0.82	6.30045e-303	0
Pgf	1.2874e-300	0.440235	0.877	0.772	2.05469e-297	0
Ablim1	1.31784e-290	0.360923	0.96	0.883	2.10328e-287	0
Ecm1	7.06752e-290	0.392656	0.997	0.983	1.12798e-286	0
Pla1a	2.16952e-289	0.367996	0.924	0.76	3.46255e-286	0
Lrrn4cl	1.95123e-288	0.347587	0.854	0.738	3.11417e-285	0
Mfap5	1.01847e-274	0.286878	1	0.997	1.62547e-271	0
Gda	7.9711e-261	0.303493	0.909	0.784	1.27219e-257	0
S100a10	7.27465e-256	0.332061	1	0.999	1.16103e-252	0
Carhsp1	4.64361e-251	0.324096	0.958	0.882	7.41121e-248	0
Cavin3	4.53246e-241	0.306139	1	0.993	7.2338e-238	0
Anxa1	2.20004e-238	0.337904	0.999	0.994	3.51127e-235	0
Clec3b	8.77472e-237	0.354247	1	0.996	1.40045e-233	0
Uap1	6.31095e-232	0.269715	0.975	0.927	1.00723e-228	0
Ahnak2	8.46096e-232	0.333547	0.978	0.921	1.35037e-228	0
Tppp3	4.00135e-225	0.502477	0.981	0.94	6.38616e-222	0
Selenbp1	2.6303e-213	0.35318	0.99	0.973	4.19796e-210	0
Ugdh	6.35225e-207	0.28553	0.968	0.92	1.01382e-203	0
Pcolce2	5.0033e-204	0.298837	1	0.994	7.98526e-201	0
Crip1	5.45468e-202	0.335484	1	0.999	8.70567e-199	0
Ahnak	1.0913e-200	0.260865	1	0.998	1.74171e-197	0
Klf4	2.53724e-200	0.486399	0.997	0.99	4.04943e-197	0
Tshz1	5.60115e-197	0.292636	0.944	0.881	8.93944e-194	0
Lsp1	2.6096e-196	0.316314	0.996	0.982	4.16493e-193	0
Oaf	7.45259e-194	0.298398	0.995	0.971	1.18943e-190	0
Anxa2	1.34079e-192	0.26084	0.999	0.997	2.1399e-189	0
Actg1	2.31464e-178	0.310104	1	1	3.69417e-175	0
Sox9	6.09677e-177	0.31227	0.985	0.928	9.73044e-174	0
Cdc42ep2	1.3659e-172	0.267138	0.951	0.904	2.17997e-169	0
Vat1	7.44608e-167	0.263132	0.981	0.943	1.1884e-163	0
Heg1	1.77541e-156	0.264207	0.984	0.955	2.83355e-153	0
Crip2	4.18525e-147	0.282797	0.997	0.991	6.67966e-144	0
Adamts5	1.28194e-135	0.278109	0.998	0.983	2.04597e-132	0
Abca8b	1.41015e-125	0.252392	0.965	0.924	2.2506e-122	0
Islr	1.60157e-124	0.267111	1	0.999	2.55611e-121	0
Klf2	4.01827e-124	0.351573	0.997	0.986	6.41316e-121	0
Dusp1	8.34841e-107	0.373278	0.992	0.985	1.33241e-103	0
Rhob	3.39307e-103	0.275589	0.998	0.988	5.41534e-100	0
Myoc	1.37403e-91	0.255001	0.848	0.832	2.19296e-88	0
Neat1	1.43037e-74	0.251261	0.961	0.925	2.28287e-71	0
Atf3	3.80421e-38	0.255872	0.912	0.896	6.07152e-35	0
Gsta3	0	0.932772	0.997	0.953	0	1
Col4a1	0	0.924612	1	0.994	0	1
Ifitm1	0	0.80927	0.893	0.749	0	1
Col5a3	0	0.797465	0.993	0.942	0	1
Ndufa4l2	0	0.79135	0.986	0.879	0	1
Col4a2	0	0.757708	0.995	0.958	0	1
Hsd11b1	0	0.71954	0.879	0.707	0	1
Heyl	0	0.708782	0.955	0.813	0	1
Col15a1	0	0.708242	0.999	0.996	0	1
G0s2	0	0.688354	0.99	0.978	0	1
Lpl	0	0.663029	1	0.994	0	1
Col6a3	0	0.658581	0.999	0.989	0	1
Ppp1r14a	0	0.614472	0.953	0.888	0	1
Smoc2	0	0.603216	1	0.988	0	1
Tmem64	0	0.591276	0.975	0.93	0	1
Spry1	0	0.586923	0.991	0.974	0	1
Msc	0	0.517659	0.867	0.699	0	1
Foxs1	0	0.505705	0.929	0.764	0	1
Fap	0	0.497583	0.886	0.726	0	1
Fam198b	0	0.490958	0.986	0.947	0	1
D630003M21Rik	0	0.484418	0.916	0.754	0	1
Cd83	0	0.481939	0.9	0.735	0	1
Marcks	0	0.436839	0.999	0.997	0	1
Sept4	0	0.423091	0.893	0.76	0	1
Notch3	0	0.370294	0.832	0.633	0	1
Blnk	0	0.322834	0.741	0.537	0	1
Lrrc55	0	0.303194	0.816	0.628	0	1
Gm13889	0	0.266158	0.794	0.592	0	1
Necab1	0	0.262342	0.788	0.632	0	1
Prss23	2.39518e-302	0.524681	0.978	0.927	3.8227e-299	1
Bmp4	1.32513e-297	0.471798	0.925	0.81	2.1149e-294	1
Gm14964	6.09057e-279	0.337004	0.832	0.674	9.72055e-276	1
Eef1a2	1.07226e-276	0.257602	0.895	0.769	1.71132e-273	1
Spon1	8.79345e-265	0.410992	0.945	0.858	1.40343e-261	1
Nrxn2	6.06861e-261	0.410491	0.932	0.838	9.68551e-258	1
Gas1	1.92571e-251	0.547498	0.998	0.996	3.07343e-248	1
Angptl1	1.43395e-241	0.380326	0.935	0.857	2.28858e-238	1
Igfbp5	5.34833e-233	0.26316	0.851	0.748	8.53594e-230	1
Gfra1	7.78336e-230	0.384028	0.886	0.78	1.24222e-226	1
Adap2	5.47646e-226	0.322218	0.758	0.592	8.74043e-223	1
Nmb	2.56045e-217	0.360207	0.832	0.694	4.08648e-214	1
Kcnk2	3.46712e-216	0.363737	0.874	0.721	5.53352e-213	1
Sept9	2.7069e-209	0.251034	0.877	0.775	4.32022e-206	1
Spon2	1.65866e-192	0.51183	0.976	0.928	2.64722e-189	1
Fibin	2.00699e-185	0.303716	0.978	0.932	3.20315e-182	1
Oaf	1.43202e-184	0.327245	0.991	0.973	2.2855e-181	1
Rgs3	2.9824e-174	0.282569	0.858	0.745	4.75991e-171	1
Tmem204	4.29467e-171	0.28321	0.843	0.712	6.85429e-168	1
Calcrl	4.21591e-169	0.267485	0.954	0.884	6.72859e-166	1
Slco2b1	4.8316e-169	0.293496	0.857	0.739	7.71123e-166	1
Ly6e	1.13824e-160	0.280267	0.997	0.993	1.81663e-157	1
Sdc3	3.0742e-158	0.294448	0.904	0.834	4.90642e-155	1
Txnip	1.76258e-156	0.408664	0.988	0.981	2.81307e-153	1
Rgs17	3.54306e-153	0.328295	0.835	0.745	5.65473e-150	1
Adam19	1.10444e-141	0.296897	0.942	0.885	1.76269e-138	1
S1pr3	6.7273e-137	0.263159	0.904	0.804	1.07368e-133	1
Lrrc32	1.19441e-134	0.273562	0.943	0.886	1.90628e-131	1
Thbs2	1.15028e-130	0.290797	0.969	0.919	1.83585e-127	1
Mmp14	7.02419e-123	0.301058	0.944	0.894	1.12106e-119	1
Hes1	9.48793e-123	0.351149	0.988	0.963	1.51427e-119	1
Creb3l2	1.44876e-117	0.259478	0.936	0.893	2.31222e-114	1
Itga1	1.70856e-117	0.281683	0.791	0.693	2.72686e-114	1
Tsc22d1	2.75261e-116	0.275942	0.965	0.931	4.39316e-113	1
Serpine2	2.77179e-112	0.276761	0.977	0.931	4.42378e-109	1
Itm2a	3.21846e-99	0.284413	0.989	0.98	5.13667e-96	1
Atf5	7.6592e-96	0.327131	0.981	0.97	1.22241e-92	1
AY036118	5.38733e-81	0.318161	0.997	0.988	8.59819e-78	1
Jun	1.00941e-77	0.32388	0.997	0.999	1.61103e-74	1
Gm42418	1.01978e-76	0.342223	1	0.999	1.62757e-73	1
Gm26802	8.42789e-51	0.373599	0.752	0.727	1.34509e-47	1
Cxcl14	8.67042e-44	0.40564	0.736	0.654	1.3838e-40	1
Postn	0	1.79715	0.914	0.723	0	2
Cilp	0	1.54704	0.854	0.59	0	2
Meox1	0	1.37931	0.97	0.745	0	2
Col8a1	0	1.30345	0.982	0.849	0	2
Mfap4	0	1.27606	0.988	0.877	0	2
Ctgf	0	1.20372	0.96	0.771	0	2
Cd9	0	0.943035	0.999	0.985	0	2
Aspn	0	0.927604	0.987	0.925	0	2
Ckb	0	0.905948	0.995	0.986	0	2
Bgn	0	0.86483	1	0.999	0	2
Pmepa1	0	0.859466	1	0.994	0	2
Nbl1	0	0.844069	0.985	0.921	0	2
Vcan	0	0.831337	0.993	0.943	0	2
Csrp2	0	0.784174	0.976	0.911	0	2
Emp1	0	0.755621	1	0.986	0	2
Mfap5	0	0.755236	1	0.997	0	2
Fxyd5	0	0.701205	0.968	0.872	0	2
Fxyd6	0	0.69846	0.994	0.969	0	2
Pam	0	0.687292	1	0.997	0	2
Ccdc80	0	0.679988	1	0.999	0	2
F2r	0	0.664008	0.968	0.865	0	2
Tgfbi	0	0.632755	0.953	0.814	0	2
Vim	0	0.602129	1	1	0	2
Fstl1	0	0.590315	1	1	0	2
Rbp1	0	0.580612	0.999	0.997	0	2
Tagln2	0	0.579787	1	0.995	0	2
Cst3	0	0.554451	1	1	0	2
Dkk3	0	0.5431	0.924	0.779	0	2
Skil	0	0.537714	0.985	0.908	0	2
Lmna	0	0.53654	0.999	0.993	0	2
Cyb5r3	0	0.521629	0.967	0.887	0	2
Tmsb4x	0	0.517069	1	1	0	2
Tgfb3	0	0.508249	0.953	0.834	0	2
Dpysl3	0	0.497625	0.987	0.954	0	2
Mical2	0	0.464695	0.87	0.678	0	2
Serpinf1	0	0.448397	0.998	0.996	0	2
Scml4	0	0.408354	0.862	0.694	0	2
Bhlhe41	2.93727e-306	0.466701	0.875	0.73	4.68789e-303	2
Enah	1.43918e-303	0.332487	0.899	0.748	2.29694e-300	2
Pthlh	2.43752e-283	0.283158	0.779	0.646	3.89028e-280	2
Crip1	5.06178e-283	0.733634	1	0.999	8.0786e-280	2
Adcy7	9.3889e-283	0.423718	0.933	0.8	1.49847e-279	2
Cd200	1.06296e-278	0.292498	0.894	0.764	1.69649e-275	2
Cpe	1.71413e-276	0.252677	0.844	0.707	2.73575e-273	2
Actn1	3.36113e-275	0.428447	0.838	0.661	5.36436e-272	2
Sparc	3.90637e-275	0.400282	1	1	6.23457e-272	2
Lhfpl2	1.81653e-274	0.354733	0.861	0.716	2.89919e-271	2
Sh3bgrl3	2.28936e-268	0.43008	0.992	0.966	3.65382e-265	2
Timp1	6.2001e-262	0.618147	0.877	0.729	9.89536e-259	2
Rtkn	2.57694e-258	0.303931	0.892	0.752	4.11279e-255	2
Pls3	3.37484e-258	0.449385	0.973	0.923	5.38624e-255	2
Tmem119	4.40467e-258	0.390994	0.977	0.909	7.02986e-255	2
Pdlim3	2.4101e-257	0.286462	0.848	0.637	3.84652e-254	2
Ttll5	9.16116e-248	0.258919	0.78	0.624	1.46212e-244	2
Col4a5	1.24999e-247	0.388614	0.949	0.858	1.99499e-244	2
Adamtsl2	2.12622e-243	0.592884	0.921	0.794	3.39345e-240	2
Nedd9	1.07563e-239	0.409704	0.904	0.808	1.71671e-236	2
Col1a2	5.46887e-232	0.293083	1	1	8.72832e-229	2
Sema3c	2.6959e-226	0.410116	0.956	0.882	4.30266e-223	2
Fibin	7.01137e-225	0.572958	0.973	0.934	1.11901e-221	2
Plxdc1	2.28338e-224	0.260261	0.862	0.781	3.64428e-221	2
Sulf2	5.95772e-223	0.463166	0.988	0.962	9.50852e-220	2
1700025G04Rik	7.2024e-220	0.371862	0.946	0.842	1.1495e-216	2
Lbp	1.50622e-216	0.48457	0.921	0.781	2.40392e-213	2
Lbh	1.41214e-213	0.365161	0.929	0.834	2.25378e-210	2
Olfml2b	1.24693e-212	0.41415	0.975	0.911	1.99011e-209	2
Rab23	2.81521e-212	0.403258	0.917	0.822	4.49307e-209	2
Fbln2	9.45361e-211	0.443394	0.998	0.986	1.5088e-207	2
Bhlhe40	1.01069e-209	0.427593	0.972	0.886	1.61307e-206	2
Rhoc	2.23076e-209	0.379554	0.998	0.988	3.5603e-206	2
Igf1	1.42265e-208	0.486228	0.994	0.974	2.27055e-205	2
Scd1	3.33951e-208	0.359701	0.944	0.833	5.32985e-205	2
Ecm1	3.59202e-208	0.452154	0.995	0.984	5.73287e-205	2
Ptgis	1.92009e-205	0.391687	0.996	0.99	3.06447e-202	2
Jam2	6.8562e-204	0.306187	0.892	0.766	1.09425e-200	2
Itgbl1	3.08715e-202	0.334444	0.847	0.616	4.92709e-199	2
Ugp2	3.16706e-199	0.538098	0.997	0.987	5.05463e-196	2
Rflnb	7.5639e-199	0.29926	0.779	0.614	1.2072e-195	2
Uchl1	1.13426e-195	0.365456	0.794	0.684	1.81028e-192	2
S100a10	8.55594e-195	0.369494	0.999	0.999	1.36553e-191	2
Dio2	1.04894e-194	0.61328	0.683	0.564	1.67411e-191	2
Pla2g4a	1.60606e-194	0.321044	0.927	0.836	2.56328e-191	2
Sertad4	9.5521e-193	0.28007	0.927	0.832	1.52451e-189	2
Dbn1	1.42595e-185	0.341029	0.963	0.899	2.27581e-182	2
Plec	1.57423e-185	0.386978	0.928	0.828	2.51247e-182	2
Ptp4a1	1.72611e-184	0.428521	0.988	0.953	2.75488e-181	2
Unc5b	3.25796e-182	0.275263	0.812	0.627	5.19971e-179	2
Ptprb	2.19779e-181	0.324585	0.68	0.552	3.50766e-178	2
Myoc	3.47541e-178	0.366701	0.905	0.825	5.54676e-175	2
Itih5	2.57442e-177	0.380924	0.988	0.962	4.10877e-174	2
Cfh	1.94039e-176	0.408942	1	1	3.09687e-173	2
Tm4sf1	2.94546e-173	0.345792	0.988	0.96	4.70095e-170	2
Tgif1	3.30198e-172	0.268152	0.793	0.644	5.26995e-169	2
Pdgfrl	4.03406e-172	0.345128	0.96	0.902	6.43836e-169	2
Tmem100	1.26426e-170	0.318681	0.939	0.8	2.01776e-167	2
Atp9a	2.55622e-170	0.287577	0.924	0.826	4.07972e-167	2
2010111I01Rik	1.52917e-169	0.326326	0.923	0.844	2.44056e-166	2
Ak1	2.59329e-169	0.292088	0.879	0.777	4.13889e-166	2
Sh3kbp1	2.64287e-169	0.287855	0.938	0.851	4.21803e-166	2
Cst6	9.41364e-169	0.562749	0.671	0.487	1.50242e-165	2
Msn	5.75298e-165	0.343839	0.982	0.956	9.18175e-162	2
Ass1	2.01195e-164	0.34356	0.749	0.643	3.21107e-161	2
Enpp1	8.25457e-163	0.277442	0.796	0.657	1.31743e-159	2
Phlda3	1.42075e-162	0.373289	0.983	0.941	2.26752e-159	2
Col5a2	2.68073e-155	0.293475	0.998	0.991	4.27845e-152	2
Ywhah	1.49684e-154	0.312645	0.985	0.956	2.38896e-151	2
Anxa2	9.51797e-154	0.335732	1	0.997	1.51907e-150	2
Has1	4.73267e-152	0.45333	0.737	0.576	7.55333e-149	2
Prg4	2.57137e-151	0.464727	0.661	0.473	4.10391e-148	2
Comp	3.92007e-151	0.398868	0.695	0.555	6.25643e-148	2
Capg	2.86935e-149	0.350719	0.96	0.907	4.57948e-146	2
Igfbp6	1.53049e-148	0.499677	0.967	0.917	2.44266e-145	2
Syt11	2.15554e-148	0.279263	0.927	0.839	3.44025e-145	2
Tgfb1	3.00203e-148	0.396226	0.817	0.697	4.79124e-145	2
Col14a1	2.90048e-147	0.313175	0.999	0.982	4.62917e-144	2
Tspo	4.34354e-146	0.375642	0.999	0.997	6.93228e-143	2
Maff	1.01239e-144	0.283695	0.795	0.606	1.61578e-141	2
Hmcn2	6.56073e-143	0.361951	0.904	0.748	1.04709e-139	2
Cavin3	2.7097e-133	0.276663	0.998	0.994	4.32468e-130	2
Ier3	4.5395e-133	0.386104	0.927	0.812	7.24505e-130	2
Myl6	6.50018e-133	0.270779	1	1	1.03743e-129	2
Creb3l2	1.13879e-131	0.286903	0.957	0.891	1.81751e-128	2
Islr	3.53558e-123	0.32347	1	0.999	5.64278e-120	2
Lgals1	4.68976e-123	0.260042	1	1	7.48485e-120	2
Pqlc3	7.1922e-120	0.265386	0.914	0.839	1.14788e-116	2
Tnfrsf12a	3.12683e-118	0.283195	0.786	0.659	4.99042e-115	2
Gpx1	2.2501e-117	0.363121	0.989	0.965	3.59117e-114	2
Tubb5	9.05334e-117	0.274563	0.999	0.996	1.44491e-113	2
Chpf	1.65358e-116	0.277595	0.965	0.916	2.63912e-113	2
Frzb	1.78541e-115	0.254493	0.88	0.779	2.84952e-112	2
Sod3	1.13854e-113	0.311731	0.989	0.972	1.81711e-110	2
Col4a4	1.46661e-111	0.27832	0.911	0.796	2.34072e-108	2
Map1b	1.46591e-109	0.256782	0.878	0.785	2.3396e-106	2
Ltbp2	3.41388e-107	0.471513	0.596	0.426	5.44855e-104	2
Tpm1	5.63813e-107	0.315119	0.986	0.967	8.99845e-104	2
Nr4a2	6.18747e-104	0.386542	0.723	0.625	9.87521e-101	2
Tagln	9.35371e-102	0.471695	0.683	0.573	1.49285e-98	2
Ntn4	4.5453e-101	0.250627	0.957	0.887	7.2543e-98	2
Lmo4	1.89866e-100	0.265528	0.987	0.97	3.03026e-97	2
Tubb2b	7.9132e-100	0.285916	0.843	0.787	1.26295e-96	2
Gxylt2	2.55749e-92	0.291608	0.958	0.898	4.08175e-89	2
Dclk1	1.25627e-88	0.282551	0.962	0.927	2.00501e-85	2
Lum	2.09651e-86	0.276951	1	1	3.34603e-83	2
Kcnk2	1.44625e-82	0.284079	0.853	0.73	2.30822e-79	2
Atp6v0a4	4.70668e-75	0.261211	0.568	0.432	7.51186e-72	2
Acta2	2.21523e-71	0.403753	0.693	0.608	3.5355e-68	2
Actg1	8.63702e-70	0.267186	1	1	1.37847e-66	2
Cdkn1a	5.93535e-52	0.394873	0.948	0.897	9.47282e-49	2
Thbs4	1.86607e-35	0.289535	0.534	0.441	2.97824e-32	2
Eln	1.51863e-20	0.338807	0.981	0.968	2.42373e-17	2
Crlf1	1.52768e-14	0.350178	0.508	0.472	2.43818e-11	2
Adm	0	1.26814	0.918	0.753	0	3
Apoe	0	0.976777	0.998	0.985	0	3
Dpep1	0	0.965713	0.998	0.962	0	3
G0s2	0	0.954236	0.997	0.977	0	3
Gpx3	0	0.826809	1	0.993	0	3
Svep1	0	0.823199	0.924	0.808	0	3
Ogn	0	0.794171	1	0.995	0	3
Lpl	0	0.643633	1	0.994	0	3
Ggt5	0	0.619813	0.94	0.835	0	3
Eef1a2	0	0.441195	0.899	0.774	0	3
Inmt	7.5091e-303	0.76519	0.814	0.691	1.19845e-299	3
Vcam1	3.91152e-302	0.603349	0.989	0.961	6.24278e-299	3
Dapk1	1.87848e-293	0.493361	0.933	0.866	2.99805e-290	3
Cxcl5	4.27521e-270	0.354558	0.802	0.641	6.82323e-267	3
Gfra1	6.30288e-258	0.468058	0.907	0.782	1.00594e-254	3
Hpgd	2.61304e-252	0.317079	0.795	0.668	4.17041e-249	3
C1s1	2.52399e-251	0.493036	0.989	0.951	4.02829e-248	3
Txnip	5.10685e-224	0.502544	0.993	0.98	8.15054e-221	3
Alkal2	1.51943e-222	0.34748	0.785	0.661	2.42501e-219	3
Gstm1	2.23652e-205	0.366034	1	0.999	3.56948e-202	3
F3	8.83609e-202	0.387171	0.951	0.896	1.41024e-198	3
Fbln1	3.67112e-201	0.330518	1	0.999	5.85911e-198	3
Fbln5	4.62485e-201	0.46296	0.988	0.982	7.38126e-198	3
Steap4	1.37209e-200	0.377447	0.836	0.717	2.18986e-197	3
Gucy1a1	4.08172e-199	0.523812	0.938	0.862	6.51443e-196	3
Il11ra1	1.64361e-197	0.327817	0.993	0.986	2.6232e-194	3
Cpxm1	4.80011e-196	0.440766	0.986	0.971	7.66097e-193	3
C3	2.75517e-193	0.680613	0.984	0.955	4.39725e-190	3
Cntfr	6.75796e-193	0.297284	0.874	0.813	1.07857e-189	3
Smoc2	2.45953e-192	0.429479	1	0.989	3.92542e-189	3
Sept4	4.93347e-192	0.385861	0.87	0.769	7.87382e-189	3
Ptn	5.57316e-190	0.545822	0.826	0.688	8.89476e-187	3
Thsd7a	5.51982e-187	0.393535	0.82	0.674	8.80964e-184	3
Slit3	1.47577e-182	0.331638	0.869	0.784	2.35532e-179	3
Mme	2.84754e-179	0.363647	0.855	0.788	4.54468e-176	3
Gas6	8.67838e-173	0.328028	0.987	0.961	1.38507e-169	3
Col6a6	1.74712e-172	0.362107	0.895	0.849	2.78841e-169	3
Enpp2	1.21339e-170	0.438912	0.978	0.947	1.93657e-167	3
Cxcl12	2.27943e-169	0.412256	0.982	0.956	3.63798e-166	3
Podn	6.03111e-169	0.352186	0.964	0.924	9.62565e-166	3
Sfrp2	6.3761e-167	0.626362	0.806	0.687	1.01762e-163	3
Fbn2	2.35757e-164	0.334717	0.759	0.641	3.76269e-161	3
Vgll3	3.39095e-154	0.414641	0.888	0.813	5.41195e-151	3
Spry1	1.04981e-151	0.359831	0.991	0.974	1.6755e-148	3
Ifi205	3.48691e-149	0.399809	0.905	0.806	5.56511e-146	3
Spon1	3.04877e-144	0.3543	0.927	0.865	4.86584e-141	3
Cdkn1c	3.68433e-143	0.333495	0.908	0.862	5.8802e-140	3
Amotl2	2.10529e-141	0.356664	0.816	0.702	3.36004e-138	3
Thbs2	3.16491e-141	0.359255	0.968	0.921	5.0512e-138	3
Sfrp1	5.53525e-137	0.388663	0.989	0.963	8.83426e-134	3
Clec2d	2.00611e-135	0.351055	0.964	0.941	3.20175e-132	3
Itm2a	4.45535e-134	0.368479	0.991	0.98	7.11075e-131	3
Cited2	1.38883e-132	0.413048	0.89	0.818	2.21657e-129	3
Ifi207	2.9107e-124	0.306458	0.902	0.83	4.64548e-121	3
Mgp	1.24188e-115	0.303909	1	1	1.98204e-112	3
Gm26802	7.43184e-113	0.530929	0.829	0.716	1.18612e-109	3
AW112010	1.76984e-112	0.310977	0.931	0.885	2.82466e-109	3
Angpt1	2.41255e-112	0.288338	0.775	0.721	3.85044e-109	3
Vegfd	3.95446e-111	0.2538	0.808	0.746	6.31133e-108	3
Hsd11b1	4.69518e-111	0.3406	0.831	0.723	7.49351e-108	3
Penk	4.43005e-108	0.336424	0.801	0.722	7.07035e-105	3
Lifr	4.53854e-104	0.266831	0.788	0.715	7.2435e-101	3
Ifitm1	1.39587e-100	0.255434	0.826	0.766	2.2278e-97	3
Nmb	1.13686e-99	0.374099	0.77	0.71	1.81443e-96	3
H2-K1	1.22249e-98	0.256374	0.998	0.994	1.9511e-95	3
Pid1	1.77972e-96	0.260453	0.91	0.885	2.84044e-93	3
Srpx2	3.81239e-95	0.288838	0.91	0.859	6.08458e-92	3
Wisp2	4.95343e-94	0.686655	0.64	0.499	7.90568e-91	3
Aldh1a1	2.32279e-93	0.288559	0.963	0.954	3.70717e-90	3
Prss23	3.68192e-89	0.303483	0.981	0.929	5.87634e-86	3
Gadd45b	8.02925e-88	0.324766	0.941	0.882	1.28147e-84	3
Marcks	1.16744e-87	0.303689	0.999	0.997	1.86323e-84	3
Adamts5	8.50238e-79	0.265526	0.997	0.984	1.35698e-75	3
Cp	5.67365e-78	0.250355	0.974	0.964	9.05514e-75	3
Cxcl14	2.80792e-77	0.886855	0.732	0.658	4.48145e-74	3
Edn1	3.21421e-77	0.30394	0.663	0.583	5.12989e-74	3
Mafb	3.97215e-70	0.355169	0.959	0.899	6.33954e-67	3
Cxcl1	9.15605e-68	0.405648	0.964	0.926	1.46131e-64	3
Jun	2.79216e-65	0.32466	0.999	0.999	4.45628e-62	3
Peg3	1.37575e-62	0.255709	0.908	0.884	2.1957e-59	3
Aldh1a2	2.16378e-62	0.253558	0.874	0.795	3.45339e-59	3
Apod	5.80472e-62	0.35953	0.74	0.642	9.26433e-59	3
Trf	2.66594e-61	0.338992	0.783	0.742	4.25484e-58	3
Ier5	1.92025e-60	0.286003	0.965	0.949	3.06472e-57	3
Mt1	0	2.26505	0.989	0.947	0	4
Nr4a1	0	1.79677	0.997	0.949	0	4
Cxcl1	0	1.68494	0.997	0.925	0	4
Zfp36	0	1.66313	1	0.979	0	4
Btg2	0	1.53128	1	0.979	0	4
Mt2	0	1.50084	0.92	0.785	0	4
Il6	0	1.45202	0.867	0.632	0	4
Cebpd	0	1.39258	0.999	0.997	0	4
Pim1	0	1.37088	0.952	0.81	0	4
Junb	0	1.32288	1	0.998	0	4
Cebpb	0	1.26975	0.994	0.983	0	4
Socs3	0	1.08982	0.999	0.982	0	4
Irf1	0	1.08758	0.959	0.837	0	4
Egr1	0	1.08723	1	0.992	0	4
Fosb	0	1.07376	0.999	0.978	0	4
Socs1	0	1.06685	0.965	0.92	0	4
Gadd45a	0	1.06211	0.937	0.826	0	4
Pde4b	0	0.961484	0.928	0.782	0	4
Ccnl1	0	0.948945	0.996	0.968	0	4
Nfkbiz	0	0.901395	0.984	0.917	0	4
Fos	0	0.866971	1	0.996	0	4
Csrnp1	0	0.849837	0.916	0.722	0	4
Cstf3	0	0.84771	0.913	0.785	0	4
Fosl2	0	0.764817	0.949	0.831	0	4
Sik1	0	0.707419	0.942	0.823	0	4
Nfil3	0	0.611005	0.946	0.88	0	4
Casp4	4.15288e-304	0.674124	0.93	0.793	6.62799e-301	4
Tslp	2.70035e-300	0.607005	0.896	0.703	4.30975e-297	4
Bhlhe40	9.43222e-299	0.987814	0.968	0.891	1.50538e-295	4
Adamts1	4.75467e-288	1.02224	0.981	0.936	7.58845e-285	4
Kdm6b	4.27287e-283	0.727201	0.955	0.886	6.81951e-280	4
Rnf122	2.27839e-273	0.600709	0.917	0.779	3.63631e-270	4
Gm12840	4.78242e-271	1.29258	0.905	0.812	7.63275e-268	4
Ifi203	1.97415e-270	0.925416	0.938	0.824	3.15074e-267	4
Tnfaip6	6.30981e-270	1.02213	0.928	0.813	1.00705e-266	4
Jmjd1c	2.23531e-263	0.610878	0.99	0.962	3.56755e-260	4
Thbs1	9.84921e-260	1.48311	0.852	0.666	1.57193e-256	4
Ifrd1	2.99846e-258	0.752979	0.958	0.884	4.78554e-255	4
Atf3	3.63108e-245	0.984329	0.979	0.892	5.7952e-242	4
Klf2	2.28896e-244	1.01951	0.994	0.988	3.65318e-241	4
Ppp1r15a	8.25846e-241	0.644838	0.989	0.948	1.31805e-237	4
Ier2	6.16375e-237	0.680922	0.999	0.99	9.83734e-234	4
Plekhf1	3.1797e-225	0.468132	0.917	0.819	5.0748e-222	4
Nr4a3	1.00331e-214	0.697283	0.797	0.628	1.60129e-211	4
Irs2	1.02336e-214	0.649444	0.878	0.764	1.63328e-211	4
Zfp36l1	1.31881e-214	0.651858	1	0.999	2.10482e-211	4
Arid5a	4.75304e-211	0.458826	0.867	0.718	7.58585e-208	4
Ikzf4	1.18424e-210	0.287966	0.79	0.599	1.89005e-207	4
Ptgs2	7.72183e-210	1.23568	0.807	0.631	1.2324e-206	4
Spry2	2.51448e-201	0.59207	0.989	0.971	4.01311e-198	4
Tiparp	3.86282e-200	0.640027	0.905	0.797	6.16506e-197	4
Myc	4.45413e-199	0.789754	0.888	0.795	7.10879e-196	4
Eef1a2	6.85117e-197	0.36509	0.903	0.78	1.09345e-193	4
Ifi207	2.10288e-194	0.540282	0.933	0.831	3.3562e-191	4
Slc10a6	3.36633e-193	0.489756	0.829	0.693	5.37266e-190	4
Iigp1	6.84364e-191	0.602966	0.878	0.769	1.09224e-187	4
Ptp4a1	2.39745e-189	0.485643	0.985	0.956	3.82633e-186	4
Midn	2.61927e-185	0.4707	0.926	0.812	4.18036e-182	4
Gem	7.80236e-185	0.718719	0.982	0.941	1.24526e-181	4
Ch25h	3.26015e-180	0.429181	0.747	0.588	5.20319e-177	4
Adamts4	3.98865e-180	0.731731	0.832	0.76	6.36588e-177	4
Spry4	7.52664e-179	0.381021	0.889	0.752	1.20125e-175	4
Gsta3	1.57543e-177	0.555271	0.994	0.957	2.51439e-174	4
Irf8	6.15703e-173	0.427065	0.93	0.831	9.82662e-170	4
Id3	5.36063e-171	0.821585	0.993	0.983	8.55557e-168	4
Col4a1	8.49261e-165	0.4022	1	0.994	1.35542e-161	4
Maff	1.67046e-164	0.584654	0.808	0.616	2.66606e-161	4
Spry1	2.38954e-164	0.518451	0.994	0.975	3.8137e-161	4
Ripk1	5.95972e-159	0.412276	0.923	0.827	9.51171e-156	4
Gm26532	7.26287e-154	0.684796	0.961	0.885	1.15915e-150	4
Sat1	6.84437e-149	0.688876	0.994	0.991	1.09236e-145	4
Arl5b	3.41683e-147	0.421267	0.864	0.739	5.45326e-144	4
Ifi205	6.02936e-144	0.468768	0.928	0.809	9.62286e-141	4
Jun	2.71354e-140	0.465281	1	0.999	4.3308e-137	4
Trib1	4.84124e-138	0.553368	0.748	0.576	7.72662e-135	4
Cp	1.96817e-134	0.495702	0.989	0.963	3.14121e-131	4
Dnajb4	3.74228e-134	0.474265	0.957	0.926	5.97268e-131	4
Ptger4	1.5579e-133	0.460293	0.829	0.702	2.4864e-130	4
Gm26669	9.92887e-131	0.326451	0.94	0.89	1.58465e-127	4
Heyl	2.113e-129	0.423366	0.946	0.828	3.37235e-126	4
Alkal2	2.33864e-129	0.33062	0.793	0.667	3.73248e-126	4
Errfi1	1.83951e-125	0.584443	0.946	0.906	2.93585e-122	4
Cxcl5	2.67621e-125	0.255437	0.783	0.651	4.27123e-122	4
Tnfaip2	8.80499e-125	0.648587	0.896	0.813	1.40528e-121	4
Nr4a2	1.15669e-123	0.412031	0.783	0.625	1.84608e-120	4
Egr2	1.57167e-122	0.382775	0.859	0.75	2.50839e-119	4
Zfand5	1.83196e-122	0.448467	0.975	0.956	2.92382e-119	4
Foxc1	3.79304e-120	0.446134	0.864	0.785	6.0537e-117	4
Hk2	1.77247e-117	0.559172	0.851	0.759	2.82886e-114	4
Lpl	7.2109e-117	0.399298	1	0.994	1.15086e-113	4
Cyr61	1.26253e-114	0.970879	0.918	0.88	2.015e-111	4
Ifitm1	5.1397e-111	0.390476	0.845	0.767	8.20296e-108	4
Col6a3	2.35464e-109	0.345392	0.998	0.99	3.75801e-106	4
Zc3h12a	2.08452e-104	0.308743	0.758	0.633	3.3269e-101	4
Fap	4.57845e-104	0.277877	0.878	0.742	7.3072e-101	4
Birc3	1.01576e-103	0.347978	0.762	0.64	1.62115e-100	4
H2-Q4	1.43053e-99	0.356296	0.958	0.918	2.28313e-96	4
Ngf	5.84936e-98	0.349587	0.967	0.918	9.33558e-95	4
Gadd45g	9.42595e-98	0.708715	0.926	0.911	1.50438e-94	4
Gfra1	3.81936e-96	0.346397	0.877	0.791	6.09569e-93	4
Dnm3os	4.79833e-94	0.505156	0.866	0.82	7.65813e-91	4
Cxcl10	6.66224e-94	0.323331	0.65	0.551	1.06329e-90	4
Pnp	5.2208e-92	0.405385	0.991	0.981	8.3324e-89	4
Gadd45b	9.99866e-91	0.474063	0.946	0.885	1.59579e-87	4
Ccl2	1.8617e-90	0.5792	0.715	0.565	2.97128e-87	4
Thbs2	2.93983e-85	0.332851	0.971	0.923	4.69197e-82	4
Col5a3	8.61906e-85	0.341389	0.98	0.948	1.3756e-81	4
D630003M21Rik	5.72337e-84	0.272717	0.896	0.771	9.1345e-81	4
Vcam1	2.61252e-83	0.348648	0.985	0.962	4.16958e-80	4
Prss23	4.37877e-83	0.321257	0.98	0.931	6.98852e-80	4
Rnd3	9.00163e-83	0.362427	0.955	0.896	1.43666e-79	4
Ppp1r14a	1.05228e-82	0.355081	0.937	0.896	1.67944e-79	4
Hsd11b1	2.32827e-77	0.301559	0.863	0.725	3.71593e-74	4
Osmr	1.29023e-76	0.309555	0.824	0.734	2.05921e-73	4
Arrdc3	2.8661e-74	0.462698	0.912	0.87	4.57429e-71	4
Ccl7	4.48096e-74	0.854666	0.69	0.57	7.15161e-71	4
Irgm1	2.54709e-73	0.299027	0.832	0.797	4.06516e-70	4
Ifi211	1.0607e-72	0.258302	0.846	0.747	1.69288e-69	4
S1pr3	3.29845e-71	0.289321	0.877	0.816	5.26433e-68	4
Has1	3.56554e-68	0.32667	0.719	0.587	5.69061e-65	4
Rasl11a	3.96669e-66	0.322297	0.735	0.654	6.33085e-63	4
Gpx3	5.10783e-63	0.250689	0.999	0.993	8.1521e-60	4
Msc	7.99668e-59	0.274296	0.815	0.72	1.27627e-55	4
Col15a1	1.54955e-57	0.267596	1	0.996	2.47309e-54	4
Nmb	6.92169e-57	0.25527	0.782	0.712	1.1047e-53	4
Enc1	6.9812e-55	0.40736	0.886	0.851	1.1142e-51	4
Thbd	1.4025e-53	0.365503	0.912	0.848	2.23839e-50	4
Btg1	4.16535e-53	0.349833	0.969	0.95	6.6479e-50	4
Slc3a2	4.60869e-51	0.269096	0.925	0.915	7.35547e-48	4
Slfn5	6.5756e-51	0.26078	0.974	0.951	1.04947e-47	4
Gas1	6.39748e-48	0.440486	0.997	0.996	1.02104e-44	4
Nnmt	1.5197e-46	0.336981	0.963	0.955	2.42543e-43	4
Fam46a	1.37627e-44	0.290656	0.95	0.91	2.19652e-41	4
Cxcl14	9.06497e-42	0.571816	0.757	0.66	1.44677e-38	4
Fgl2	5.96797e-40	0.367166	0.952	0.934	9.52488e-37	4
Filip1l	5.03363e-39	0.25245	0.948	0.924	8.03368e-36	4
Sdc4	1.11483e-38	0.264463	0.945	0.924	1.77927e-35	4
Klf4	3.35929e-34	0.254976	0.999	0.991	5.36142e-31	4
Hes1	2.62084e-28	0.268942	0.978	0.966	4.18286e-25	4
Id2	1.09409e-27	0.412942	0.942	0.958	1.74617e-24	4
Ccl11	1.29775e-24	0.550707	0.648	0.618	2.07122e-21	4
Dnajb1	5.00111e-19	0.366735	0.855	0.841	7.98178e-16	4
Phlda1	9.66816e-09	0.284716	0.938	0.937	1.54304e-05	4
Ly6c1	0	2.3826	0.997	0.775	0	5
Cd248	0	2.23234	1	0.902	0	5
Pi16	0	2.21637	1	0.979	0	5
Sema3c	0	2.10693	0.996	0.885	0	5
Tmem100	0	1.97938	0.995	0.807	0	5
Ackr3	0	1.83695	1	0.971	0	5
Efemp1	0	1.8093	0.983	0.828	0	5
Ly6a	0	1.76771	1	0.957	0	5
Gfpt2	0	1.76224	1	0.919	0	5
Efhd1	0	1.68609	0.998	0.878	0	5
Fbn1	0	1.62664	1	0.992	0	5
Ugdh	0	1.61507	0.998	0.925	0	5
Pla1a	0	1.56868	0.998	0.781	0	5
Igfbp6	0	1.55433	0.984	0.92	0	5
Cd55	0	1.51131	1	0.966	0	5
Fn1	0	1.46411	0.998	0.922	0	5
Ppp1r14b	0	1.42802	1	0.953	0	5
Scara5	0	1.41342	0.999	0.939	0	5
Axl	0	1.35129	1	0.994	0	5
Mfap5	0	1.34912	1	0.997	0	5
Nov	0	1.32078	0.951	0.736	0	5
Anxa3	0	1.31735	0.992	0.877	0	5
Cadm3	0	1.31025	0.97	0.747	0	5
Uap1	0	1.2665	0.996	0.934	0	5
Basp1	0	1.25517	0.951	0.774	0	5
Adgrd1	0	1.2399	0.991	0.776	0	5
Emilin2	0	1.23659	0.989	0.815	0	5
Pcsk6	0	1.22277	1	0.987	0	5
Adamtsl3	0	1.19436	0.992	0.888	0	5
Limch1	0	1.19192	0.976	0.765	0	5
Plpp3	0	1.1795	1	0.996	0	5
Timp2	0	1.16109	1	1	0	5
Thy1	0	1.15125	0.964	0.808	0	5
Creb5	0	1.12656	0.996	0.89	0	5
Dpp4	0	1.12098	0.951	0.742	0	5
Ifi27l2a	0	1.07547	1	0.995	0	5
Jpt1	0	1.07233	0.997	0.954	0	5
Adamts5	0	1.06447	1	0.985	0	5
Lrrn4cl	0	1.05791	0.963	0.749	0	5
Uqcc2	0	1.04085	0.999	0.973	0	5
Cd34	0	1.03891	1	0.999	0	5
Cmah	0	1.03644	0.919	0.594	0	5
Fndc1	0	0.9738	0.996	0.954	0	5
Ebf1	0	0.970293	0.999	0.986	0	5
Pcolce2	0	0.964696	1	0.995	0	5
Has2	0	0.955305	0.961	0.794	0	5
Ecm1	0	0.952689	0.999	0.985	0	5
Ret	0	0.947395	0.965	0.795	0	5
Car8	0	0.947365	0.937	0.809	0	5
Zyx	0	0.933339	0.995	0.933	0	5
Gda	0	0.931194	0.974	0.8	0	5
Nhsl1	0	0.929201	0.96	0.705	0	5
Ntn4	0	0.913734	0.983	0.891	0	5
Dact2	0	0.90733	0.927	0.737	0	5
Clec3b	0	0.903703	1	0.996	0	5
Zfp385a	0	0.891821	0.986	0.901	0	5
Loxl2	0	0.869061	0.994	0.913	0	5
Pde8a	0	0.861072	0.946	0.643	0	5
Lims2	0	0.8503	0.972	0.778	0	5
Fstl1	0	0.832413	1	1	0	5
Anxa1	0	0.816418	0.999	0.994	0	5
Metrnl	0	0.799343	0.963	0.735	0	5
D630033O11Rik	0	0.79804	0.932	0.756	0	5
Dbn1	0	0.79329	0.99	0.903	0	5
Mgll	0	0.783794	0.976	0.823	0	5
1700019D03Rik	0	0.779502	0.97	0.791	0	5
Adamtsl4	0	0.758735	0.979	0.83	0	5
Emp3	0	0.757459	1	0.999	0	5
Carhsp1	0	0.742867	0.992	0.892	0	5
Arhgap20	0	0.738544	0.933	0.676	0	5
Ackr2	0	0.733506	0.849	0.601	0	5
Vasn	0	0.710612	0.968	0.85	0	5
Tek	0	0.703757	0.992	0.905	0	5
Spsb1	0	0.693809	0.935	0.735	0	5
Antxr2	0	0.681545	0.983	0.879	0	5
Anxa2	0	0.672722	1	0.997	0	5
Aif1l	0	0.629424	0.89	0.59	0	5
Ahnak	0	0.622905	1	0.998	0	5
Arl4d	0	0.596296	0.897	0.607	0	5
Adgrg2	0	0.568072	0.872	0.629	0	5
Clip4	0	0.563248	0.92	0.759	0	5
Wnt10b	0	0.542491	0.895	0.691	0	5
Fez1	0	0.54133	0.868	0.708	0	5
Duoxa1	0	0.53172	0.809	0.605	0	5
Lurap1l	0	0.452375	0.906	0.702	0	5
A230001M10Rik	0	0.289462	0.847	0.7	0	5
Stmn4	4.99823e-304	0.874527	0.827	0.628	7.97717e-301	5
Fgf18	2.33132e-301	0.541534	0.911	0.787	3.72079e-298	5
Ackr1	4.2078e-301	0.377774	0.8	0.574	6.71566e-298	5
Tshz1	4.52382e-300	0.764274	0.979	0.889	7.22002e-297	5
Heg1	2.60294e-282	0.653181	0.998	0.959	4.15428e-279	5
S100a6	8.5462e-277	0.506069	1	1	1.36397e-273	5
Ablim1	2.15144e-276	0.672589	0.983	0.894	3.4337e-273	5
Cavin3	1.67742e-274	0.592512	0.998	0.994	2.67716e-271	5
Ndrg1	2.02622e-274	0.528553	0.92	0.762	3.23385e-271	5
Olfml2a	1.49729e-270	0.607408	0.879	0.692	2.38967e-267	5
Pamr1	1.00196e-268	0.687901	0.886	0.69	1.59914e-265	5
Ahnak2	2.83544e-268	0.686425	0.993	0.929	4.52536e-265	5
Slco3a1	1.17017e-267	0.604924	0.956	0.825	1.86759e-264	5
Nbl1	4.54918e-266	0.752906	0.987	0.926	7.26049e-263	5
Calcrl	1.93826e-265	0.687227	0.983	0.89	3.09347e-262	5
Galnt16	3.65373e-265	0.564662	0.879	0.678	5.83136e-262	5
Actg1	1.7916e-262	0.779919	1	1	2.85939e-259	5
Htra4	4.74791e-261	0.871134	0.905	0.758	7.57767e-258	5
Arsi	1.47843e-259	0.311279	0.872	0.726	2.35958e-256	5
Maf	7.14641e-258	0.360815	0.827	0.594	1.14057e-254	5
Mustn1	5.29238e-254	0.66473	0.852	0.687	8.44664e-251	5
Jag1	5.03856e-250	0.689506	0.929	0.786	8.04154e-247	5
S100a10	7.31712e-247	0.62539	1	0.999	1.16781e-243	5
Fhl1	7.49182e-247	0.599735	0.995	0.981	1.19569e-243	5
Myh10	2.28526e-243	0.572507	0.992	0.938	3.64727e-240	5
Trio	5.41428e-243	0.578776	0.961	0.872	8.64119e-240	5
Vcan	2.17426e-239	0.638782	0.996	0.947	3.47012e-236	5
Aig1	2.61439e-235	0.512773	0.961	0.831	4.17257e-232	5
Dnm1	4.55705e-235	0.539251	0.954	0.836	7.27306e-232	5
Flnb	1.6753e-232	0.482085	0.91	0.804	2.67378e-229	5
Npr1	2.43027e-230	0.385524	0.914	0.796	3.87871e-227	5
Gas7	2.50331e-223	0.567615	0.973	0.855	3.99528e-220	5
Fam126a	4.743e-221	0.443789	0.898	0.741	7.56982e-218	5
Duox1	1.20727e-217	0.438927	0.756	0.583	1.9268e-214	5
Vat1	1.73738e-215	0.51432	0.99	0.948	2.77286e-212	5
Sulf1	1.60679e-207	0.548414	0.996	0.957	2.56443e-204	5
Stxbp6	2.12281e-206	0.431395	0.96	0.884	3.388e-203	5
Fam213b	5.61309e-205	0.449705	0.908	0.734	8.95849e-202	5
Fgf2	5.94423e-205	0.470992	0.933	0.812	9.48699e-202	5
Ces1d	2.54882e-200	0.632617	0.963	0.859	4.06792e-197	5
Ildr2	2.60628e-194	0.36252	0.833	0.703	4.15962e-191	5
Klf3	8.85169e-192	0.562054	0.983	0.942	1.41273e-188	5
Camk1d	1.54242e-190	0.396358	0.85	0.623	2.4617e-187	5
Hspb8	2.17362e-190	0.517152	0.823	0.64	3.4691e-187	5
Flnc	8.15397e-185	0.46497	0.924	0.802	1.30137e-181	5
Tubb4a	1.48986e-184	0.446855	0.891	0.77	2.37781e-181	5
Klf4	1.70431e-181	0.688162	1	0.991	2.72007e-178	5
Sytl2	3.168e-181	0.326895	0.903	0.763	5.05613e-178	5
Bmp6	5.36826e-178	0.47195	0.942	0.797	8.56775e-175	5
Ntn1	6.32513e-178	0.4656	0.977	0.886	1.00949e-174	5
Chst1	6.7741e-178	0.445984	0.843	0.762	1.08115e-174	5
Oaf	3.92635e-176	0.49667	0.998	0.975	6.26645e-173	5
Thbd	7.7702e-175	0.61837	0.94	0.847	1.24012e-171	5
Cd200	6.83582e-171	0.407423	0.889	0.774	1.091e-167	5
Col14a1	1.09535e-170	0.602803	0.996	0.984	1.74817e-167	5
Serpinb1a	8.97247e-169	0.314985	0.865	0.782	1.43201e-165	5
Rhoc	1.18928e-168	0.472374	0.998	0.988	1.8981e-165	5
Plekho2	1.02257e-167	0.426525	0.955	0.873	1.63202e-164	5
Pde10a	7.67139e-167	0.365962	0.821	0.621	1.22435e-163	5
Fbln2	1.78878e-166	0.518976	1	0.987	2.85489e-163	5
Tspan18	5.51492e-166	0.302221	0.852	0.691	8.80182e-163	5
Crip1	5.65662e-166	0.663873	1	0.999	9.02797e-163	5
Islr2	7.42996e-163	0.298821	0.742	0.573	1.18582e-159	5
Myl6	1.19938e-160	0.46234	1	1	1.91421e-157	5
Ppa1	1.23552e-159	0.375797	0.96	0.857	1.9719e-156	5
Clic4	1.09759e-155	0.471098	0.991	0.971	1.75175e-152	5
Cdc42ep2	2.6986e-155	0.415912	0.979	0.909	4.30697e-152	5
Gnpnat1	4.63158e-155	0.388021	0.928	0.808	7.392e-152	5
Gm12840	7.28413e-155	0.753054	0.938	0.812	1.16255e-151	5
Pgd	2.209e-151	0.363347	0.914	0.788	3.52557e-148	5
Ndrg4	2.42837e-151	0.315293	0.84	0.63	3.87568e-148	5
Crip2	5.91261e-149	0.465352	0.998	0.992	9.43653e-146	5
Lsp1	2.17045e-148	0.458101	0.999	0.984	3.46403e-145	5
Slc6a6	5.90496e-148	0.463248	0.855	0.728	9.42431e-145	5
Scara3	5.45199e-142	0.329711	0.865	0.742	8.70137e-139	5
C3	1.01868e-141	0.712992	0.993	0.957	1.62581e-138	5
Wnt11	1.76035e-141	0.376439	0.914	0.819	2.80951e-138	5
Dbi	2.42887e-139	0.384382	1	0.995	3.87648e-136	5
Pi15	4.30802e-137	0.454178	0.98	0.923	6.8756e-134	5
6030408B16Rik	1.02683e-135	0.534443	0.897	0.712	1.63882e-132	5
Rdh10	8.82277e-135	0.313637	0.807	0.633	1.40811e-131	5
Hivep2	1.23091e-133	0.424781	0.962	0.88	1.96454e-130	5
Itih5	2.25929e-133	0.461169	0.992	0.963	3.60583e-130	5
Ntrk3	1.03947e-132	0.263503	0.81	0.738	1.659e-129	5
Tubb6	8.21572e-131	0.448174	0.962	0.9	1.31123e-127	5
Map1b	4.82743e-130	0.421158	0.926	0.79	7.70459e-127	5
Tpm4	5.10243e-130	0.410631	0.999	0.987	8.14347e-127	5
Tnfaip2	1.9017e-129	0.381507	0.961	0.811	3.03511e-126	5
Flrt2	8.30473e-125	0.40689	0.812	0.686	1.32544e-121	5
Tacc2	8.74326e-124	0.349293	0.849	0.741	1.39542e-120	5
Ptx3	1.51145e-120	0.359745	0.837	0.709	2.41228e-117	5
Tmsb4x	3.7385e-119	0.318142	1	1	5.96665e-116	5
Tob1	2.54057e-118	0.405487	0.904	0.791	4.05476e-115	5
Prss23	1.69033e-114	0.499633	0.995	0.932	2.69777e-111	5
Adamtsl5	4.72208e-113	0.348505	0.894	0.806	7.53643e-110	5
Fam111a	4.73335e-112	0.337901	0.867	0.733	7.55442e-109	5
Hsp90aa1	7.94504e-111	0.390403	0.998	0.991	1.26803e-107	5
Arhgef28	1.00815e-110	0.258065	0.73	0.616	1.60901e-107	5
Tmcc3	9.69674e-110	0.343278	0.922	0.834	1.5476e-106	5
Errfi1	9.17435e-109	0.510678	0.961	0.906	1.46423e-105	5
Plec	9.25068e-109	0.407514	0.938	0.835	1.47641e-105	5
Islr	3.27325e-108	0.39592	1	0.999	5.2241e-105	5
Pdzd2	2.13474e-107	0.320735	0.905	0.758	3.40705e-104	5
Glul	1.08354e-103	0.417571	0.96	0.898	1.72933e-100	5
Kcnq1ot1	1.56127e-103	0.536584	0.983	0.924	2.49179e-100	5
Tspo	7.35762e-103	0.305157	0.999	0.997	1.17428e-99	5
Gstm1	4.41702e-102	0.377804	1	0.999	7.04956e-99	5
Timp3	6.7665e-99	0.322179	1	0.989	1.07993e-95	5
Plaur	1.56366e-98	0.268851	0.755	0.639	2.4956e-95	5
Gpx1	1.1501e-94	0.410181	0.99	0.966	1.83556e-91	5
Tnfaip6	2.14363e-94	0.636917	0.915	0.816	3.42123e-91	5
Flna	3.03854e-93	0.37976	0.986	0.956	4.8495e-90	5
P4ha2	1.68746e-91	0.286233	0.929	0.836	2.69319e-88	5
Vegfa	1.46659e-88	0.31568	0.937	0.849	2.34068e-85	5
1700025G04Rik	3.91659e-86	0.321745	0.945	0.85	6.25088e-83	5
Sdf2l1	2.51662e-81	0.304678	0.917	0.875	4.01653e-78	5
Tppp3	3.82012e-80	0.448713	0.979	0.947	6.09692e-77	5
Ugp2	8.93932e-80	0.329573	0.997	0.988	1.42672e-76	5
Tmem158	1.95497e-78	0.309116	0.776	0.69	3.12013e-75	5
Itga5	2.71244e-78	0.259547	0.849	0.727	4.32906e-75	5
Tpm1	9.25041e-78	0.311352	0.992	0.969	1.47637e-74	5
Utrn	2.30939e-74	0.265262	0.849	0.756	3.68579e-71	5
Hs3st1	7.10122e-73	0.380255	0.898	0.838	1.13335e-69	5
Prrt4	2.80275e-72	0.297972	0.649	0.528	4.4732e-69	5
Sbsn	6.08254e-72	0.252357	0.754	0.646	9.70773e-69	5
Cyb5r3	4.62923e-71	0.25833	0.961	0.894	7.38826e-68	5
Cnn2	2.94425e-70	0.335756	0.927	0.869	4.69903e-67	5
Meg3	8.38642e-68	0.412686	0.995	0.969	1.33847e-64	5
Adamts15	1.43626e-66	0.272689	0.77	0.684	2.29227e-63	5
Aspn	2.39641e-65	0.417979	0.981	0.93	3.82468e-62	5
Gja1	1.50367e-64	0.29668	0.843	0.765	2.39986e-61	5
Ifi204	2.42024e-62	0.257778	0.869	0.738	3.8627e-59	5
Tcf21	1.46865e-61	0.330655	0.999	0.998	2.34397e-58	5
Scd1	9.95882e-61	0.25258	0.932	0.843	1.58943e-57	5
Il33	1.35251e-60	0.283032	0.896	0.84	2.15861e-57	5
Marcks	2.07661e-57	0.25717	0.999	0.997	3.31427e-54	5
Selenbp1	8.06022e-55	0.308157	0.991	0.976	1.28641e-51	5
Tgfb2	8.7111e-52	0.270216	0.964	0.904	1.39029e-48	5
Neat1	3.32927e-45	0.316232	0.974	0.93	5.31352e-42	5
Manf	6.068e-44	0.28337	0.996	0.99	9.68453e-41	5
Sox9	3.11662e-41	0.252949	0.984	0.937	4.97413e-38	5
Dact1	3.00681e-39	0.252531	0.871	0.831	4.79887e-36	5
S100a4	5.07699e-39	0.436764	0.848	0.794	8.10288e-36	5
Pgf	1.72639e-33	0.265586	0.814	0.793	2.75533e-30	5
Myoc	2.27521e-29	0.378148	0.826	0.836	3.63123e-26	5
Igfbp3	0	3.38963	0.976	0.843	0	6
Apoe	0	2.07989	1	0.986	0	6
Fgl2	0	1.90236	0.994	0.932	0	6
Cdc42ep3	0	1.3634	0.968	0.842	0	6
Tbx20	0	1.31906	0.995	0.943	0	6
Id3	0	1.31463	0.998	0.983	0	6
Pdlim3	0	1.18645	0.92	0.649	0	6
Cpe	0	0.896677	0.91	0.714	0	6
Fbln1	0	0.885238	1	0.999	0	6
Gng8	0	0.845587	0.934	0.753	0	6
Cst3	0	0.751287	1	1	0	6
Smad6	0	0.748256	0.869	0.617	0	6
Angpt2	0	0.720041	0.88	0.557	0	6
Atoh8	0	0.374591	0.814	0.629	0	6
Vit	2.25783e-297	0.75962	0.942	0.795	3.60349e-294	6
Fmo2	2.54895e-292	1.09657	0.905	0.676	4.06812e-289	6
Tmem176b	3.66567e-292	1.07869	0.929	0.709	5.85041e-289	6
Dkk3	1.66463e-289	0.814276	0.925	0.791	2.65676e-286	6
Olfml2b	4.94862e-281	0.76824	0.977	0.916	7.89799e-278	6
Tm4sf1	2.04211e-280	0.910967	0.991	0.962	3.25921e-277	6
Id1	4.27288e-276	0.895667	0.894	0.688	6.81951e-273	6
Csrp1	2.92655e-275	0.783006	0.982	0.932	4.67077e-272	6
Pdgfrl	3.06215e-265	0.879765	0.976	0.905	4.88719e-262	6
Vwc2	2.54529e-264	0.30844	0.794	0.663	4.06229e-261	6
Cytl1	1.96519e-260	1.58601	0.785	0.603	3.13644e-257	6
Igfbp4	2.06962e-252	0.889889	1	1	3.30311e-249	6
Gstm5	5.8248e-247	0.942365	0.982	0.962	9.29638e-244	6
Mgp	3.595e-240	0.927474	1	1	5.73762e-237	6
Cfh	5.97089e-239	0.670396	1	1	9.52954e-236	6
Mdk	1.42653e-224	0.804776	0.957	0.916	2.27675e-221	6
Dbi	3.54168e-224	0.804814	1	0.995	5.65253e-221	6
Smad7	4.9598e-219	0.721873	0.939	0.772	7.91584e-216	6
Timp3	2.32987e-216	0.810687	0.997	0.989	3.71848e-213	6
1500015O10Rik	2.14316e-215	0.633252	0.803	0.586	3.42048e-212	6
Aoc3	5.85641e-208	0.454677	0.8	0.699	9.34684e-205	6
Rbp1	3.24228e-199	0.566085	1	0.997	5.17468e-196	6
Piezo2	4.45636e-192	0.324418	0.759	0.615	7.11235e-189	6
Cox4i2	1.5449e-188	0.471645	0.824	0.656	2.46566e-185	6
Ccl19	9.677e-188	0.460257	0.83	0.695	1.54445e-184	6
Art4	5.65591e-184	0.580874	0.876	0.735	9.02684e-181	6
Il11ra1	2.30662e-183	0.56102	0.995	0.986	3.68137e-180	6
Hmcn1	5.65071e-183	0.409129	0.819	0.761	9.01854e-180	6
Enpp6	1.77912e-176	0.546208	0.745	0.595	2.83948e-173	6
Maged2	2.39081e-164	0.752189	0.989	0.98	3.81574e-161	6
Cyp1b1	1.71287e-159	0.550391	0.825	0.667	2.73374e-156	6
Myl9	1.24844e-158	0.554924	0.882	0.796	1.99251e-155	6
Dhrs3	1.60248e-150	0.499565	0.932	0.867	2.55755e-147	6
Gas6	6.19225e-148	0.596156	0.988	0.963	9.88283e-145	6
Sfrp2	6.4281e-148	1.02808	0.836	0.694	1.02593e-144	6
Srpx	1.818e-138	0.531409	0.934	0.859	2.90153e-135	6
Tmem176a	1.22373e-136	0.567317	0.825	0.689	1.95307e-133	6
Id2	1.14993e-128	0.706107	0.983	0.955	1.83529e-125	6
Vim	4.44581e-128	0.523967	1	1	7.09552e-125	6
Myoc	2.15876e-125	1.0892	0.885	0.833	3.44539e-122	6
Cd59a	4.33742e-123	0.275582	0.794	0.666	6.92252e-120	6
Marcksl1	1.05488e-122	0.353481	0.756	0.602	1.68359e-119	6
Grb14	2.92549e-120	0.298173	0.738	0.682	4.66908e-117	6
Il33	2.98356e-120	0.633191	0.876	0.842	4.76176e-117	6
Comp	2.83222e-113	0.439951	0.724	0.564	4.52022e-110	6
Fam46a	8.67319e-106	0.598738	0.948	0.911	1.38424e-102	6
Vegfa	9.95325e-106	0.394635	0.932	0.85	1.58854e-102	6
Fabp5	7.51601e-105	0.481053	0.862	0.766	1.19956e-101	6
Fstl3	1.08316e-102	0.317176	0.777	0.615	1.72872e-99	6
Galnt15	3.50988e-102	0.27167	0.709	0.528	5.60177e-99	6
Syn3	2.40467e-98	0.301728	0.844	0.797	3.83785e-95	6
Unc5b	3.11182e-98	0.365684	0.792	0.643	4.96647e-95	6
Actn1	5.30095e-96	0.337879	0.827	0.676	8.46031e-93	6
Id4	1.15701e-95	0.288252	0.774	0.659	1.84658e-92	6
Tgfbi	1.32748e-95	0.515103	0.906	0.829	2.11865e-92	6
Ak1	6.40036e-94	0.339331	0.877	0.786	1.0215e-90	6
Mmp3	1.37924e-93	1.1234	0.689	0.552	2.20127e-90	6
Fst	8.68021e-93	0.531988	0.772	0.751	1.38536e-89	6
Gm10600	5.41575e-90	0.281994	0.726	0.63	8.64354e-87	6
Raph1	5.84072e-90	0.417718	0.98	0.971	9.32178e-87	6
Shisa4	1.00342e-89	0.325778	0.818	0.705	1.60146e-86	6
Igfbp5	3.09882e-89	0.611088	0.81	0.763	4.94571e-86	6
Cntfr	1.79075e-88	0.366154	0.841	0.82	2.85804e-85	6
Fam43a	7.52422e-87	0.310203	0.812	0.744	1.20087e-83	6
S100a1	1.54655e-86	0.302818	0.856	0.733	2.46829e-83	6
Ctgf	5.76522e-86	0.520857	0.906	0.79	9.20128e-83	6
Ptx3	8.39824e-84	0.255727	0.801	0.712	1.34036e-80	6
Bambi	3.85219e-82	0.423109	0.862	0.788	6.14809e-79	6
Tagln2	1.24952e-78	0.374796	0.996	0.995	1.99424e-75	6
Sox9	3.95572e-77	0.434851	0.961	0.939	6.31333e-74	6
Phlda3	5.77129e-76	0.40198	0.966	0.945	9.21097e-73	6
Atp1b1	1.94959e-75	0.256595	0.744	0.725	3.11154e-72	6
Ptger4	3.18253e-75	0.315187	0.835	0.704	5.07933e-72	6
Ecm1	1.14105e-69	0.412494	0.99	0.986	1.82111e-66	6
Bok	3.58112e-69	0.326136	0.911	0.858	5.71547e-66	6
Mfap2	5.04095e-67	0.330851	0.939	0.919	8.04536e-64	6
Ccdc80	1.15302e-65	0.395019	0.998	0.999	1.84022e-62	6
Lrrc17	2.34787e-65	0.345419	0.92	0.904	3.7472e-62	6
Fgf2	2.15343e-64	0.281526	0.856	0.818	3.43687e-61	6
Lmo4	9.58698e-64	0.346184	0.975	0.973	1.53008e-60	6
Trf	1.45748e-62	0.605814	0.809	0.744	2.32614e-59	6
Timp1	9.0386e-60	0.353154	0.807	0.745	1.44256e-56	6
Fndc5	9.5683e-60	0.28556	0.675	0.655	1.5271e-56	6
Msx1	1.04135e-59	0.272949	0.729	0.634	1.662e-56	6
Tpm2	2.74629e-59	0.328825	0.919	0.889	4.38308e-56	6
Rasl11a	3.56345e-55	0.333331	0.744	0.655	5.68726e-52	6
Col14a1	2.98233e-54	0.308122	0.989	0.984	4.7598e-51	6
Cp	3.81541e-54	0.402395	0.975	0.964	6.08939e-51	6
Meox1	1.44246e-53	0.298028	0.874	0.77	2.30217e-50	6
Tsc22d1	1.20013e-52	0.317387	0.943	0.936	1.9154e-49	6
Foxp1	1.0148e-51	0.295969	0.904	0.861	1.61962e-48	6
Foxp2	2.93107e-51	0.332029	0.9	0.858	4.67798e-48	6
Tubb5	1.04954e-49	0.254578	0.997	0.996	1.67506e-46	6
Fbln5	2.7155e-49	0.312456	0.988	0.983	4.33394e-46	6
Ptn	3.7753e-49	0.580551	0.79	0.701	6.02538e-46	6
Angptl7	9.15371e-48	0.504377	0.677	0.656	1.46093e-44	6
Gas1	6.07805e-45	0.313582	0.997	0.996	9.70056e-42	6
Hist1h2bc	1.03406e-42	0.325245	0.914	0.885	1.65036e-39	6
Tcf21	3.17983e-42	0.296327	0.997	0.998	5.07501e-39	6
Gadd45g	5.90352e-42	0.48292	0.948	0.91	9.42202e-39	6
Col27a1	7.46564e-42	0.307425	0.875	0.862	1.19152e-38	6
Sulf2	1.89637e-39	0.25529	0.966	0.966	3.02661e-36	6
Stbd1	7.31193e-39	0.297595	0.774	0.762	1.16698e-35	6
Nfkbia	9.31043e-39	0.319127	0.958	0.935	1.48594e-35	6
Sfrp1	2.2393e-37	0.278221	0.972	0.966	3.57393e-34	6
Ndufa4l2	2.09089e-34	0.281538	0.943	0.895	3.33707e-31	6
Hes1	5.13394e-34	0.319116	0.972	0.967	8.19377e-31	6
Nr4a1	6.26816e-32	0.283117	0.962	0.952	1.0004e-28	6
Ogn	1.66335e-31	0.273074	0.991	0.996	2.6547e-28	6
Zfp36l2	9.07453e-28	0.251837	0.979	0.972	1.44829e-24	6
Vcam1	2.23196e-27	0.293365	0.965	0.964	3.5622e-24	6
Gadd45b	7.4811e-23	0.258459	0.915	0.888	1.19398e-19	6
Tst	1.48367e-19	0.27325	0.673	0.726	2.36794e-16	6
Nr4a2	5.93877e-15	0.280265	0.649	0.638	9.47828e-12	6
Gdf10	0	1.91885	0.94	0.525	0	7
Cst3	0	1.7849	1	1	0	7
Gpc3	0	1.30371	0.978	0.865	0	7
Foxd1	0	1.28283	0.914	0.634	0	7
Serpinf1	0	1.26136	1	0.996	0	7
Il11ra1	0	1.22356	1	0.986	0	7
Tspan11	0	1.01615	0.895	0.617	0	7
Rbp4	6.69559e-302	1.16379	0.939	0.813	1.06862e-298	7
Meox2	1.12768e-300	0.975413	0.945	0.667	1.79977e-297	7
Nr2f2	8.01509e-297	1.13709	0.982	0.85	1.27921e-293	7
Ccdc3	6.63447e-291	0.920692	0.851	0.466	1.05886e-287	7
Igf1	7.44676e-278	1.23452	0.999	0.976	1.1885e-274	7
Mfap4	1.30024e-275	2.48302	0.985	0.889	2.07519e-272	7
Col1a2	2.08487e-275	0.806779	1	1	3.32746e-272	7
Cfb	4.29981e-274	0.471543	0.844	0.532	6.86249e-271	7
Gas6	3.80181e-269	1.52451	0.998	0.963	6.0677e-266	7
Tgfbi	3.06225e-262	1.27738	0.982	0.827	4.88736e-259	7
Clu	8.30511e-262	0.715842	0.866	0.598	1.32549e-258	7
Csrp2	6.44261e-247	1.29525	0.994	0.917	1.02824e-243	7
Paqr6	3.87349e-240	0.542016	0.858	0.675	6.18209e-237	7
C2	1.2991e-239	0.425283	0.881	0.657	2.07336e-236	7
Gng8	2.79663e-233	0.704574	0.955	0.756	4.46342e-230	7
Fmo2	1.87813e-230	1.26052	0.943	0.68	2.9975e-227	7
Sfrp4	2.52435e-229	0.34157	0.855	0.661	4.02887e-226	7
Il33	3.33703e-225	0.962621	0.952	0.839	5.32591e-222	7
Smoc1	8.59208e-222	0.376905	0.833	0.61	1.3713e-218	7
Col1a1	1.25712e-219	0.765735	1	1	2.00637e-216	7
Kcne4	2.63803e-219	0.613837	0.831	0.485	4.21029e-216	7
Cd200	1.14656e-216	0.925011	0.923	0.776	1.82991e-213	7
Cxcl12	3.08915e-214	1.48167	0.985	0.958	4.93029e-211	7
Cpe	4.7405e-213	0.695761	0.899	0.719	7.56583e-210	7
Esm1	6.70509e-210	0.363432	0.787	0.538	1.07013e-206	7
Gfra2	6.76218e-200	0.635332	0.847	0.676	1.07924e-196	7
Tmem176b	8.25235e-198	0.972652	0.945	0.714	1.31708e-194	7
Cfh	8.72933e-196	0.688304	1	1	1.3932e-192	7
Cdh11	2.77332e-195	0.649709	0.875	0.604	4.42621e-192	7
Angpt4	1.69666e-191	0.383817	0.792	0.62	2.70787e-188	7
Abcc9	1.12092e-188	0.47226	0.851	0.619	1.78899e-185	7
Podn	9.69664e-188	0.767058	0.988	0.927	1.54758e-184	7
Gxylt2	1.68631e-184	0.879129	0.971	0.904	2.69135e-181	7
Clec11a	8.16279e-184	0.76433	0.896	0.701	1.30278e-180	7
Olfml3	1.24983e-181	0.734527	0.998	0.978	1.99473e-178	7
Tmem176a	4.5719e-181	0.950285	0.883	0.689	7.29675e-178	7
Bace2	1.64971e-180	0.747587	0.939	0.785	2.63293e-177	7
Ptch1	1.91203e-179	0.635146	0.848	0.618	3.05161e-176	7
F3	1.45268e-173	1.13919	0.963	0.901	2.31848e-170	7
Wnt5a	5.67748e-172	0.510169	0.924	0.821	9.06126e-169	7
Serpina3n	1.18815e-165	0.953386	0.911	0.638	1.89629e-162	7
Trib2	1.6868e-163	0.431627	0.82	0.519	2.69213e-160	7
Pid1	5.20674e-162	0.66506	0.969	0.885	8.30996e-159	7
Adamtsl2	8.19058e-161	1.16148	0.941	0.807	1.30722e-157	7
Itgbl1	4.17701e-160	1.02674	0.884	0.638	6.66651e-157	7
Dio2	6.92027e-160	0.771795	0.815	0.57	1.10447e-156	7
Pltp	2.65452e-159	0.779054	0.968	0.87	4.23662e-156	7
C4b	4.82952e-159	1.26228	0.813	0.506	7.70791e-156	7
Cilp	7.99669e-156	1.21895	0.875	0.616	1.27627e-152	7
Fgl2	2.93602e-155	0.682586	0.99	0.934	4.68589e-152	7
Col3a1	4.36838e-155	0.647935	1	1	6.97193e-152	7
Bgn	8.13845e-155	0.907725	1	0.999	1.2989e-151	7
Vegfd	9.45236e-152	0.708889	0.919	0.748	1.5086e-148	7
Osr1	6.18955e-151	0.655028	0.941	0.795	9.87853e-148	7
Cox6b2	8.20367e-150	0.278474	0.808	0.679	1.30931e-146	7
Nt5dc2	2.61764e-149	0.418121	0.814	0.579	4.17776e-146	7
Comp	3.78799e-147	1.11056	0.792	0.565	6.04563e-144	7
Sema3d	3.92412e-144	0.455624	0.932	0.807	6.26289e-141	7
Cav1	2.02926e-140	0.357496	0.801	0.545	3.2387e-137	7
Cdc42ep3	3.3868e-140	0.485583	0.94	0.846	5.40534e-137	7
Mgp	5.16066e-140	0.881607	1	1	8.23642e-137	7
Dact1	7.89898e-139	0.646996	0.944	0.829	1.26068e-135	7
Col14a1	1.15993e-130	0.66802	0.998	0.984	1.85124e-127	7
Fzd2	1.48181e-130	0.692234	0.943	0.87	2.36497e-127	7
Wisp1	2.3203e-128	0.32485	0.732	0.54	3.7032e-125	7
Flt3l	1.09879e-126	0.64638	0.864	0.712	1.75366e-123	7
Spock2	7.95353e-126	0.428932	0.883	0.794	1.26938e-122	7
Pcsk5	2.06418e-125	0.607954	0.906	0.775	3.29443e-122	7
Rspo1	6.76722e-121	0.317429	0.856	0.75	1.08005e-117	7
Apod	9.3262e-119	0.778527	0.874	0.645	1.48846e-115	7
Wfdc1	5.07062e-116	0.528304	0.941	0.915	8.09271e-113	7
Lbh	5.09159e-116	0.635164	0.938	0.843	8.12617e-113	7
Tst	6.03718e-116	0.415264	0.85	0.718	9.63534e-113	7
Ptch2	6.06541e-116	0.323585	0.807	0.662	9.6804e-113	7
Fgf7	1.95381e-112	0.399076	0.823	0.732	3.11828e-109	7
Hspb2	2.38071e-112	0.304758	0.845	0.649	3.79962e-109	7
Mdk	5.37369e-111	0.668097	0.965	0.916	8.57641e-108	7
Prrx2	5.26603e-110	0.346115	0.806	0.647	8.40458e-107	7
Fhl2	1.18588e-105	0.559977	0.764	0.534	1.89267e-102	7
Lsamp	1.30717e-105	0.478518	0.985	0.943	2.08625e-102	7
Fxyd6	1.60204e-105	0.526778	0.99	0.972	2.55686e-102	7
Sult5a1	3.79166e-105	0.461432	0.811	0.57	6.05148e-102	7
Pdgfrl	1.83879e-104	0.633255	0.965	0.907	2.93471e-101	7
Sertad4	9.815e-103	0.475116	0.932	0.841	1.56647e-99	7
Ctgf	4.09821e-102	1.66402	0.89	0.793	6.54075e-99	7
Art4	1.88959e-98	0.374567	0.884	0.738	3.01578e-95	7
Fry	2.45647e-98	0.311206	0.83	0.693	3.92053e-95	7
Sorcs2	3.10741e-97	0.451742	0.802	0.719	4.95943e-94	7
Peg3	1.15904e-96	0.523545	0.96	0.884	1.84983e-93	7
Steap4	1.18936e-95	0.693543	0.844	0.728	1.89822e-92	7
Sparc	5.92998e-95	0.575155	1	1	9.46425e-92	7
Id3	6.04494e-91	0.58424	0.998	0.983	9.64772e-88	7
Mmp3	8.03781e-91	0.933787	0.759	0.553	1.28283e-87	7
Tcea3	1.84694e-89	0.359282	0.808	0.677	2.94772e-86	7
Rbp1	3.16402e-89	0.528815	0.999	0.997	5.04977e-86	7
Nox4	5.63504e-87	0.368082	0.741	0.509	8.99352e-84	7
S100a1	1.26485e-86	0.419462	0.873	0.735	2.01871e-83	7
Clec14a	3.00516e-82	0.251416	0.736	0.598	4.79623e-79	7
Inmt	2.16075e-81	1.04194	0.826	0.702	3.44856e-78	7
Actn1	4.56366e-80	0.412267	0.861	0.678	7.28361e-77	7
Olfml2b	4.76242e-80	0.396186	0.967	0.918	7.60082e-77	7
C1s1	8.21815e-79	0.57872	0.987	0.955	1.31162e-75	7
Id2	2.46845e-78	0.639555	0.991	0.955	3.93965e-75	7
Ptprb	1.06529e-77	0.327779	0.727	0.563	1.7002e-74	7
Palld	4.39131e-76	0.289187	0.796	0.7	7.00852e-73	7
Lgals9	6.27433e-76	0.408683	0.955	0.907	1.00138e-72	7
Bhlhe41	4.24862e-75	0.517465	0.858	0.746	6.7808e-72	7
Ctsh	6.26224e-75	0.459823	0.907	0.814	9.99454e-72	7
Phlda1	1.03338e-73	0.6383	0.988	0.935	1.64928e-70	7
Bok	1.1653e-73	0.425384	0.929	0.858	1.85982e-70	7
Fbln1	1.38498e-73	0.432458	1	0.999	2.21043e-70	7
Pmepa1	4.21248e-73	0.637753	0.998	0.995	6.72312e-70	7
Omd	7.04172e-73	0.364947	0.829	0.666	1.12386e-69	7
Tspan4	9.23241e-71	0.422218	0.867	0.751	1.47349e-67	7
Igfbp4	1.79183e-69	0.503666	1	1	2.85976e-66	7
Thbd	2.74032e-68	0.548406	0.929	0.85	4.37355e-65	7
Timp1	5.46756e-68	0.534751	0.878	0.744	8.72622e-65	7
Sfrp1	7.98598e-68	0.788399	0.977	0.966	1.27456e-64	7
Mical2	1.33768e-67	0.432752	0.848	0.699	2.13493e-64	7
Lbp	1.47466e-67	0.507331	0.902	0.796	2.35356e-64	7
Ccl11	8.76327e-67	0.760691	0.802	0.613	1.39862e-63	7
Svep1	2.68429e-65	0.406307	0.943	0.818	4.28413e-62	7
Cebpa	3.85088e-65	0.254203	0.855	0.697	6.146e-62	7
Lhfpl2	5.79637e-64	0.428558	0.855	0.731	9.251e-61	7
Angptl7	1.00699e-63	0.449281	0.763	0.653	1.60716e-60	7
Cd44	2.34538e-62	0.261079	0.775	0.65	3.74323e-59	7
Igfbp6	2.87637e-62	0.536042	0.978	0.922	4.59068e-59	7
Cryab	2.02741e-61	0.394871	0.985	0.967	3.23574e-58	7
Ier3	2.22595e-60	0.640747	0.927	0.823	3.55262e-57	7
Fblim1	1.12452e-59	0.369575	0.73	0.514	1.79473e-56	7
Bdh2	1.31944e-59	0.257066	0.812	0.712	2.10583e-56	7
Adamts15	1.23672e-58	0.338503	0.817	0.684	1.97381e-55	7
Arhgdib	2.43578e-58	0.373453	0.913	0.819	3.8875e-55	7
Plac8	9.78028e-58	0.445932	0.725	0.662	1.56093e-54	7
Srpx	3.09498e-57	0.567122	0.935	0.86	4.93959e-54	7
Flrt2	1.42563e-56	0.294825	0.79	0.69	2.2753e-53	7
Tmem119	2.30581e-54	0.331347	0.961	0.916	3.68008e-51	7
Cd9	3.77295e-54	0.413844	0.998	0.987	6.02164e-51	7
Rasl11b	1.85801e-53	0.343968	0.836	0.714	2.96538e-50	7
Pthlh	1.79715e-52	0.366347	0.741	0.661	2.86825e-49	7
Lum	3.36478e-52	0.319991	1	1	5.37018e-49	7
Plpp3	1.42202e-51	0.368767	0.996	0.996	2.26954e-48	7
Tmem204	1.00865e-50	0.391164	0.852	0.73	1.6098e-47	7
Ass1	6.55049e-49	0.259175	0.771	0.653	1.04546e-45	7
Myl9	7.14194e-49	0.33881	0.858	0.799	1.13985e-45	7
Icam1	1.69901e-48	0.324153	0.902	0.864	2.71161e-45	7
Tmem158	2.08683e-48	0.265285	0.789	0.692	3.33058e-45	7
Wwtr1	6.13733e-48	0.326142	0.956	0.928	9.79518e-45	7
Cebpb	1.53565e-47	0.316443	0.993	0.984	2.4509e-44	7
Kctd12	8.97232e-46	0.251118	0.868	0.737	1.43198e-42	7
Ptgis	2.99561e-45	0.351205	0.995	0.99	4.78099e-42	7
Jag1	1.93236e-44	0.307742	0.855	0.792	3.08405e-41	7
Igfbp3	2.88422e-44	0.595917	0.867	0.851	4.60322e-41	7
Aspn	3.16803e-44	0.524533	0.967	0.932	5.05618e-41	7
Tgfb3	5.42507e-44	0.342937	0.907	0.848	8.65841e-41	7
Angpt1	7.0205e-44	0.252156	0.852	0.723	1.12047e-40	7
Pam	2.304e-41	0.355592	0.996	0.997	3.67719e-38	7
Eln	4.13323e-41	0.816458	0.983	0.969	6.59663e-38	7
Skil	1.14606e-40	0.405361	0.95	0.917	1.82911e-37	7
Cyb5r3	2.5377e-40	0.299825	0.935	0.897	4.05017e-37	7
Col4a4	4.64409e-40	0.333093	0.899	0.808	7.41197e-37	7
Arap1	8.0258e-38	0.337192	0.946	0.915	1.28092e-34	7
Hspb1	6.5135e-37	0.355226	0.95	0.917	1.03955e-33	7
Tagln2	3.74207e-35	0.30816	0.996	0.995	5.97235e-32	7
Cxcl16	4.80698e-35	0.328234	0.913	0.88	7.67193e-32	7
2010111I01Rik	1.0908e-32	0.254074	0.927	0.851	1.74092e-29	7
Timp3	2.50078e-32	0.475144	0.994	0.989	3.99125e-29	7
Ckb	1.14685e-29	0.627667	0.99	0.988	1.83037e-26	7
Lmna	6.79094e-29	0.270851	0.995	0.993	1.08383e-25	7
Gadd45g	4.32322e-25	0.360898	0.936	0.912	6.89985e-22	7
Has1	6.00171e-25	0.260775	0.681	0.595	9.57872e-22	7
AW112010	2.76413e-23	0.261187	0.924	0.89	4.41155e-20	7
Wisp2	6.32675e-23	0.536397	0.641	0.512	1.00975e-19	7
Csrp1	6.97207e-23	0.275079	0.95	0.934	1.11274e-19	7
Nedd9	2.16745e-22	0.292228	0.863	0.82	3.45925e-19	7
Adcy7	6.53954e-19	0.305954	0.842	0.817	1.04371e-15	7
Kcnk2	1.57018e-13	0.299291	0.782	0.745	2.506e-10	7
Cyr61	8.95106e-11	0.433724	0.901	0.882	1.42859e-07	7
Nbl1	2.40383e-10	0.41163	0.921	0.93	3.83651e-07	7
Igfbp5	0.00086101	0.425214	0.76	0.766	1	7
Fbln1	0	1.44835	1	0.999	0	8
Npy1r	3.84586e-284	0.874224	0.932	0.645	6.13799e-281	8
Fndc5	1.48836e-267	0.737976	0.929	0.647	2.37542e-264	8
Cpz	6.18338e-260	0.962375	0.908	0.624	9.86868e-257	8
Rspo1	4.81703e-252	0.86648	0.937	0.748	7.68798e-249	8
Gucy1a1	2.32631e-238	1.59232	0.973	0.869	3.71279e-235	8
Fat4	1.65669e-236	0.600139	0.929	0.685	2.64408e-233	8
Inmt	2.62526e-235	1.86673	0.946	0.699	4.18991e-232	8
Adamtsl1	4.18354e-231	0.633203	0.91	0.694	6.67693e-228	8
Ntm	2.12848e-229	0.284468	0.864	0.616	3.39705e-226	8
Ank3	5.79264e-227	0.295163	0.869	0.593	9.24506e-224	8
Gpc3	3.28371e-225	0.971365	0.975	0.867	5.24081e-222	8
Alkal2	6.11865e-224	0.808881	0.945	0.669	9.76536e-221	8
Gas6	3.03281e-218	1.27528	0.998	0.963	4.84037e-215	8
Fam213a	1.49364e-206	0.362699	0.886	0.678	2.38385e-203	8
Dhrs3	7.47617e-206	1.01314	0.981	0.868	1.1932e-202	8
Cdon	2.55076e-202	0.952019	0.967	0.783	4.07101e-199	8
Vegfd	3.11747e-194	1.31365	0.924	0.749	4.97547e-191	8
Cdc42ep3	1.89266e-193	0.972461	0.967	0.846	3.02068e-190	8
Tmem176b	4.80015e-192	1.21574	0.959	0.716	7.66103e-189	8
Apoe	7.71395e-189	1.46489	1	0.986	1.23115e-185	8
Cd28	8.61603e-185	0.278609	0.867	0.568	1.37512e-181	8
Adam33	2.94032e-180	0.501786	0.817	0.505	4.69276e-177	8
Angpt1	2.57875e-176	0.890287	0.934	0.721	4.11568e-173	8
Il11ra1	4.70488e-170	0.81258	1	0.986	7.50898e-167	8
Col1a2	8.70574e-168	0.648865	1	1	1.38944e-164	8
Bambi	1.32172e-167	0.8117	0.97	0.787	2.10946e-164	8
Mdk	2.35434e-167	1.07675	0.973	0.917	3.75753e-164	8
Nkd1	1.42193e-164	0.444359	0.861	0.684	2.26941e-161	8
Vit	3.80173e-158	0.79348	0.967	0.799	6.06756e-155	8
Csrp2	8.8419e-158	0.904768	0.987	0.917	1.41117e-154	8
Ogn	3.29973e-155	0.949389	1	0.995	5.26637e-152	8
Sfrp2	3.45725e-152	1.30951	0.924	0.695	5.51776e-149	8
Pid1	5.11408e-151	0.891389	0.962	0.886	8.16207e-148	8
Svep1	5.58645e-150	1.18688	0.965	0.818	8.91597e-147	8
Col14a1	4.22448e-148	0.856903	0.998	0.984	6.74227e-145	8
Ptn	1.55492e-147	1.48345	0.907	0.7	2.48165e-144	8
Ntrk2	2.25696e-147	0.282969	0.81	0.511	3.6021e-144	8
Spon1	1.99444e-146	0.996068	0.978	0.87	3.18313e-143	8
Fbn2	1.48188e-145	0.68143	0.88	0.649	2.36508e-142	8
Igf1	1.16595e-143	1.04034	0.994	0.976	1.86086e-140	8
Kcnn3	8.55483e-143	0.343473	0.874	0.667	1.36535e-139	8
Aox3	1.39922e-142	0.353662	0.848	0.711	2.23316e-139	8
Lbh	1.45438e-142	0.918757	0.965	0.843	2.32119e-139	8
Fxyd6	2.52028e-141	0.863248	0.997	0.972	4.02236e-138	8
Cfh	5.01798e-137	0.734037	1	1	8.0087e-134	8
Adm	9.22862e-137	1.24987	0.953	0.769	1.47289e-133	8
Col3a1	9.05602e-135	0.675947	1	1	1.44534e-131	8
Fgl2	3.3833e-134	0.930678	0.991	0.934	5.39975e-131	8
Mfap4	1.14619e-131	0.917026	0.984	0.89	1.82931e-128	8
Cpxm1	7.29706e-129	0.765986	0.986	0.973	1.16461e-125	8
Igfbp3	3.32613e-128	0.506516	0.934	0.849	5.30851e-125	8
Cdkn1c	6.63135e-126	0.762476	0.968	0.865	1.05836e-122	8
Zfp503	1.59579e-124	0.608115	0.883	0.718	2.54687e-121	8
Rbp1	3.69529e-124	0.600622	1	0.997	5.89769e-121	8
Plxna4	5.1476e-123	0.375795	0.845	0.691	8.21557e-120	8
Igfbp4	2.01913e-122	0.636543	1	1	3.22253e-119	8
Olfml2b	4.78766e-122	0.734303	0.975	0.918	7.64111e-119	8
3632451O06Rik	7.70262e-122	0.415812	0.836	0.619	1.22934e-118	8
Col1a1	2.78468e-120	0.613813	1	1	4.44435e-117	8
Ctsh	1.17197e-119	0.666312	0.949	0.814	1.87046e-116	8
Cpe	2.01847e-119	0.475332	0.877	0.721	3.22148e-116	8
Sfrp1	5.7145e-119	0.898663	0.997	0.965	9.12035e-116	8
Id2	2.9628e-118	0.948181	0.995	0.955	4.72863e-115	8
Eln	4.50296e-116	1.20006	0.994	0.969	7.18672e-113	8
Tcea3	4.98621e-114	0.520154	0.855	0.676	7.95799e-111	8
Serpinf1	7.55389e-110	0.54065	0.997	0.996	1.2056e-106	8
Sema3d	8.87321e-110	0.556807	0.908	0.809	1.41617e-106	8
Plpp3	9.30453e-109	0.764931	0.998	0.996	1.485e-105	8
Dapk1	9.97587e-109	0.64976	0.962	0.872	1.59215e-105	8
Mfap2	9.10718e-103	0.611695	0.961	0.919	1.45351e-99	8
Arid5b	1.0058e-102	0.608782	0.968	0.858	1.60525e-99	8
Tmem176a	1.70064e-102	0.729942	0.861	0.692	2.71423e-99	8
Mest	1.29431e-93	0.329447	0.886	0.729	2.06572e-90	8
Fst	6.1862e-92	0.615687	0.844	0.75	9.87317e-89	8
Gucy1b1	4.14829e-91	0.579198	0.929	0.838	6.62067e-88	8
Cntfr	1.05779e-89	0.364748	0.918	0.818	1.68823e-86	8
Meg3	8.89756e-85	0.738474	1	0.97	1.42005e-81	8
Slit2	3.22078e-84	0.527734	0.915	0.789	5.14037e-81	8
Pdgfa	1.85179e-83	0.408284	0.787	0.644	2.95546e-80	8
Ptgfr	1.36634e-82	0.264841	0.856	0.627	2.18068e-79	8
Osr1	6.27397e-82	0.628895	0.877	0.798	1.00133e-78	8
Spock2	7.51213e-79	0.346265	0.915	0.794	1.19894e-75	8
Foxp2	8.29566e-79	0.501345	0.957	0.857	1.32399e-75	8
Lox	2.13081e-78	0.629369	0.818	0.609	3.40078e-75	8
Myl9	3.43554e-75	0.389022	0.913	0.798	5.48312e-72	8
Hpgd	1.73827e-74	0.361467	0.815	0.68	2.77427e-71	8
Gja1	1.12101e-73	0.555392	0.897	0.766	1.78914e-70	8
Peg3	2.28176e-73	0.75081	0.957	0.885	3.6417e-70	8
Angptl7	4.97676e-72	0.351572	0.825	0.652	7.9429e-69	8
Palld	2.62607e-71	0.32142	0.829	0.699	4.19121e-68	8
Fmo2	8.52571e-70	0.573966	0.852	0.685	1.3607e-66	8
Fbln5	3.86439e-66	0.556372	0.992	0.983	6.16756e-63	8
Pdlim3	6.95618e-65	0.442306	0.817	0.661	1.11021e-61	8
Cav1	9.36558e-65	0.315628	0.735	0.549	1.49475e-61	8
Plat	1.17466e-64	0.532465	0.973	0.908	1.87475e-61	8
Pltp	1.61081e-64	0.481224	0.932	0.872	2.57085e-61	8
1200007C13Rik	1.87909e-63	0.325827	0.791	0.653	2.99904e-60	8
C3	1.93156e-63	0.754034	0.989	0.958	3.08278e-60	8
Dpep1	8.58035e-63	0.615484	0.998	0.966	1.36942e-59	8
Pcsk5	3.4498e-62	0.315967	0.91	0.776	5.50588e-59	8
Angptl4	3.8308e-62	0.354958	0.912	0.781	6.11396e-59	8
Cst3	9.37878e-62	0.27607	1	1	1.49685e-58	8
Ccbe1	3.59741e-61	0.453752	0.798	0.731	5.74147e-58	8
Pcolce2	9.94587e-60	0.568326	0.998	0.995	1.58736e-56	8
Art4	8.66724e-59	0.361489	0.853	0.74	1.38329e-55	8
Gas1	5.66083e-58	0.599441	0.998	0.996	9.03469e-55	8
Aoc3	1.31106e-57	0.336133	0.758	0.703	2.09245e-54	8
Sulf2	2.7239e-56	0.451537	0.975	0.966	4.34735e-53	8
Ism1	1.71349e-54	0.325117	0.697	0.607	2.73473e-51	8
Wnt5a	1.98001e-54	0.388657	0.882	0.823	3.1601e-51	8
Stbd1	5.33742e-53	0.322635	0.897	0.758	8.51853e-50	8
Clec3b	8.19109e-53	0.491609	1	0.997	1.3073e-49	8
Raph1	1.13688e-51	0.497949	0.978	0.972	1.81446e-48	8
Fzd2	1.14677e-50	0.366621	0.935	0.871	1.83025e-47	8
Cavin2	2.12396e-49	0.36716	0.877	0.774	3.38984e-46	8
Lypd1	4.31519e-48	0.425343	0.687	0.668	6.88704e-45	8
Omd	1.6549e-46	0.384421	0.801	0.668	2.64121e-43	8
Timp3	3.57237e-46	0.520666	0.998	0.989	5.70151e-43	8
Gm12840	3.4735e-44	0.598499	0.896	0.817	5.5437e-41	8
Lsamp	4.42504e-44	0.335645	0.984	0.943	7.06236e-41	8
Bdh2	1.81016e-41	0.259974	0.801	0.713	2.88901e-38	8
Lrrc17	5.38126e-41	0.304624	0.948	0.904	8.58849e-38	8
Gadd45b	1.39024e-40	0.6107	0.951	0.888	2.21883e-37	8
Ptgis	5.82889e-40	0.327712	0.997	0.99	9.30291e-37	8
Tanc2	6.15713e-40	0.272505	0.78	0.684	9.82678e-37	8
Tgfbi	3.10905e-37	0.348351	0.934	0.83	4.96204e-34	8
Hspa5	2.8904e-33	0.324217	1	0.999	4.61307e-30	8
Itgbl1	3.42337e-33	0.298914	0.807	0.643	5.4637e-30	8
Fam46a	8.61913e-33	0.413153	0.948	0.912	1.37561e-29	8
Podn	9.49249e-33	0.321427	0.965	0.928	1.515e-29	8
Atp1b1	4.97668e-31	0.322117	0.694	0.727	7.94278e-28	8
Aebp1	9.29595e-31	0.41322	0.976	0.965	1.48363e-27	8
Bace2	2.5223e-30	0.269181	0.855	0.789	4.0256e-27	8
Pmepa1	8.94587e-29	0.314081	0.995	0.995	1.42776e-25	8
Ptprd	7.45159e-28	0.265536	0.943	0.879	1.18927e-24	8
Sparc	1.88623e-27	0.285466	1	1	3.01042e-24	8
Srpx	5.7521e-27	0.301297	0.891	0.863	9.18035e-24	8
Plce1	3.49396e-26	0.270356	0.806	0.759	5.57636e-23	8
Edn1	2.11959e-25	0.485576	0.694	0.591	3.38287e-22	8
Maged2	6.20827e-25	0.268154	0.986	0.98	9.9084e-22	8
Rasl11b	6.26164e-25	0.252526	0.825	0.715	9.99358e-22	8
Cxcl5	9.87315e-24	0.48027	0.698	0.661	1.57575e-20	8
Mpp6	2.15997e-22	0.284545	0.706	0.642	3.44732e-19	8
Lmo2	2.37617e-22	0.288744	0.863	0.842	3.79237e-19	8
Islr	5.2568e-22	0.252083	1	0.999	8.38986e-19	8
Nr4a2	3.46569e-21	0.29718	0.709	0.637	5.53124e-18	8
Ngf	5.38369e-21	0.281634	0.962	0.921	8.59237e-18	8
Vcam1	6.276e-21	0.333104	0.987	0.964	1.00165e-17	8
Fbln7	1.32714e-19	0.300481	0.703	0.693	2.11811e-16	8
Kcne4	1.36668e-18	0.28627	0.597	0.496	2.18123e-15	8
Cxcl12	7.97444e-18	0.454114	0.962	0.959	1.27272e-14	8
Vgll3	8.33308e-17	0.279826	0.85	0.822	1.32996e-13	8
Wisp2	1.46058e-16	0.666504	0.616	0.514	2.33108e-13	8
Ier3	2.02498e-15	0.312229	0.891	0.825	3.23187e-12	8
Trf	7.62458e-15	0.372374	0.776	0.747	1.21688e-11	8
Ptx3	4.99072e-12	0.365464	0.787	0.715	7.96519e-09	8
Cited2	1.1442e-11	0.251717	0.886	0.826	1.82615e-08	8
C4b	1.61185e-08	0.398255	0.58	0.516	2.57251e-05	8
Ncam1	4.98778e-05	0.255052	0.629	0.692	0.0796049	8
Mbd1	0.000133931	0.268622	0.769	0.753	0.213755	8
Ptgs2	0.00026178	0.52429	0.659	0.645	0.4178	8
Cthrc1	0.00279273	0.276825	0.428	0.548	1	8
Ifit3	0	2.88131	0.996	0.814	0	9
Oasl2	1.61122e-291	1.53388	0.995	0.83	2.57151e-288	9
Isg15	1.13598e-289	2.45346	0.984	0.798	1.81302e-286	9
Ifit1	1.26446e-278	2.24738	0.971	0.747	2.01808e-275	9
Xaf1	8.15291e-268	1.22499	0.995	0.876	1.3012e-264	9
Ifit3b	1.73913e-265	1.54297	0.953	0.695	2.77565e-262	9
Rtp4	2.21978e-255	1.35761	0.984	0.845	3.54277e-252	9
Iigp1	1.82325e-248	2.03847	0.973	0.772	2.9099e-245	9
Phf11d	1.02171e-243	1.47779	0.977	0.824	1.63064e-240	9
Gbp7	2.33135e-236	1.37186	0.98	0.794	3.72084e-233	9
Sp100	1.09569e-229	1.21987	0.987	0.87	1.74872e-226	9
Ly6e	4.4439e-227	1.32717	1	0.994	7.09246e-224	9
Stat1	3.54279e-226	1.1676	0.968	0.773	5.6543e-223	9
Ifi47	5.57703e-220	1.03928	0.908	0.64	8.90095e-217	9
Usp18	3.47656e-213	1.02656	0.914	0.599	5.54859e-210	9
Rnf213	1.14532e-207	0.997489	0.951	0.748	1.82794e-204	9
Irf7	1.15441e-207	1.12271	0.935	0.699	1.84244e-204	9
Mndal	1.73118e-201	1.43175	0.982	0.843	2.76296e-198	9
Rsad2	1.24213e-195	1.37548	0.874	0.613	1.98244e-192	9
Gbp3	2.76454e-193	1.15808	0.935	0.759	4.4122e-190	9
Cmpk2	1.05377e-191	1.04957	0.914	0.69	1.68181e-188	9
Igtp	1.64283e-189	1.09772	0.919	0.687	2.62196e-186	9
Ifi203	4.82017e-185	1.2716	0.968	0.83	7.693e-182	9
Stat2	1.04899e-182	0.909613	0.948	0.734	1.67419e-179	9
Slfn8	2.70848e-180	0.861543	0.908	0.638	4.32274e-177	9
Eif2ak2	2.28763e-179	0.908458	0.932	0.743	3.65106e-176	9
Trim30a	3.11607e-179	1.159	0.914	0.717	4.97325e-176	9
Irgm1	1.25064e-174	0.966227	0.933	0.797	1.99602e-171	9
Irgm2	1.1019e-173	0.932765	0.899	0.652	1.75863e-170	9
Slfn2	9.79173e-169	0.848106	0.869	0.639	1.56276e-165	9
Gm4951	2.1532e-167	0.821482	0.876	0.663	3.4365e-164	9
Slfn5	2.72316e-166	0.999376	0.996	0.951	4.34617e-163	9
Ddx58	1.1279e-164	0.802774	0.942	0.784	1.80013e-161	9
Gbp6	1.46772e-164	0.630869	0.862	0.595	2.34249e-161	9
Bst2	2.84722e-164	1.22714	0.995	0.972	4.54416e-161	9
Mx1	2.4372e-161	0.430568	0.793	0.497	3.88977e-158	9
Parp9	8.40508e-155	0.765459	0.919	0.725	1.34145e-151	9
Gbp5	6.4281e-152	0.801533	0.885	0.669	1.02593e-148	9
Gbp2	1.0356e-150	1.19954	0.944	0.839	1.65281e-147	9
Ifih1	6.72626e-147	0.699474	0.951	0.753	1.07351e-143	9
Lgals9	6.88071e-141	0.744705	0.978	0.907	1.09816e-137	9
Tap1	1.10217e-139	0.700299	0.921	0.726	1.75906e-136	9
Sp110	1.27769e-135	0.75607	0.921	0.798	2.0392e-132	9
Herc6	1.34326e-130	0.752252	0.883	0.702	2.14384e-127	9
Parp14	3.77543e-128	0.746141	0.912	0.775	6.02559e-125	9
Psmb8	7.68542e-128	0.8996	0.969	0.923	1.22659e-124	9
Ifi211	1.26616e-124	0.865079	0.926	0.751	2.02078e-121	9
Ifi207	1.10493e-116	0.861842	0.959	0.836	1.76347e-113	9
Lgals3bp	2.12157e-114	0.698592	0.986	0.937	3.38603e-111	9
H2-T23	5.57802e-109	0.897425	0.984	0.945	8.90252e-106	9
Apol9a	5.59089e-109	0.336833	0.768	0.561	8.92306e-106	9
Clec2d	2.59377e-107	0.772972	0.989	0.943	4.13965e-104	9
Phf11b	1.36756e-104	0.445784	0.791	0.585	2.18263e-101	9
Ifi204	2.6065e-102	0.771901	0.89	0.742	4.15998e-99	9
Slfn9	4.83457e-101	0.398298	0.777	0.581	7.71598e-98	9
Plac8	6.32835e-98	0.530788	0.793	0.66	1.01e-94	9
Samd9l	5.85179e-96	0.570957	0.874	0.708	9.33946e-93	9
Plscr2	1.00219e-95	0.445097	0.759	0.503	1.5995e-92	9
Ddx60	4.66173e-92	0.442451	0.826	0.671	7.44013e-89	9
Ifi27l2a	4.62923e-91	0.828502	1	0.995	7.38824e-88	9
Zbp1	4.69499e-84	0.539011	0.763	0.569	7.4932e-81	9
Ifit2	2.26165e-83	0.523917	0.835	0.658	3.60959e-80	9
Trim25	2.52483e-80	0.475862	0.853	0.671	4.02964e-77	9
H2-Q4	2.46397e-79	0.693553	0.964	0.921	3.93249e-76	9
Trim30d	1.06094e-73	0.369459	0.772	0.625	1.69327e-70	9
Oas1a	2.8988e-73	0.361799	0.716	0.562	4.62648e-70	9
Ly6a	7.77496e-72	0.996501	0.984	0.959	1.24088e-68	9
H2-K1	5.52491e-71	0.619369	1	0.994	8.81775e-68	9
Cxcl5	1.01683e-66	0.376816	0.818	0.658	1.62287e-63	9
AW112010	1.28233e-65	0.821188	0.95	0.889	2.04661e-62	9
Ifi205	3.58902e-54	0.450378	0.948	0.816	5.72808e-51	9
Gm12216	2.25048e-52	0.352811	0.897	0.76	3.59177e-49	9
Fam46a	6.16435e-50	0.508489	0.966	0.912	9.83831e-47	9
Socs1	7.05448e-46	0.451098	0.962	0.923	1.12589e-42	9
Pnp	1.65546e-43	0.544607	0.984	0.982	2.64211e-40	9
Lpl	7.89006e-38	0.466388	1	0.995	1.25925e-34	9
F830016B08Rik	3.65006e-34	0.421299	0.649	0.598	5.82549e-31	9
Clic4	5.07648e-29	0.3389	0.991	0.972	8.10207e-26	9
Irf1	1.24856e-27	0.30838	0.91	0.846	1.99271e-24	9
Cxcl10	1.29244e-24	0.754404	0.624	0.558	2.06274e-21	9
9930111J21Rik2	4.36859e-20	0.251359	0.617	0.52	6.97227e-17	9
Enpp2	5.92308e-20	0.258397	0.989	0.95	9.45323e-17	9
C1s1	5.31481e-18	0.290102	0.987	0.955	8.48244e-15	9
Col15a1	1.66632e-16	0.270023	1	0.997	2.65945e-13	9
Tsc22d1	1.26318e-15	0.28373	0.95	0.937	2.01603e-12	9
Vcam1	1.54832e-15	0.33815	0.977	0.964	2.47112e-12	9
Serpine2	6.39876e-15	0.254574	0.968	0.938	1.02124e-11	9
Ier5	9.3719e-15	0.283113	0.968	0.951	1.49575e-11	9
Apod	1.56104e-13	0.449187	0.705	0.653	2.49142e-10	9
Gadd45g	8.04761e-11	0.265354	0.937	0.912	1.2844e-07	9
Cxcl14	4.74577e-06	0.372918	0.732	0.666	0.00757425	9
Rps27l	1.18881e-167	0.949543	1	0.996	1.89734e-164	10
Gdf15	4.16629e-140	1.13146	0.867	0.571	6.64941e-137	10
Cdkn1a	3.19606e-106	1.42269	0.984	0.902	5.10091e-103	10
Ccl2	2.53592e-105	3.22758	0.851	0.571	4.04732e-102	10
Slc25a5	5.68883e-104	0.733915	0.988	0.943	9.07937e-101	10
Aen	6.73846e-101	0.542282	0.92	0.689	1.07546e-97	10
Plaur	3.36789e-93	0.393859	0.875	0.641	5.37515e-90	10
Hsp90aa1	1.80478e-90	0.679592	1	0.991	2.88042e-87	10
Bax	1.90601e-87	0.642357	0.992	0.938	3.042e-84	10
Mt2	3.02184e-87	1.26924	0.955	0.793	4.82286e-84	10
Mthfd2	4.43484e-80	0.441783	0.812	0.483	7.07801e-77	10
Gnl3	2.33306e-78	0.645054	0.92	0.76	3.72356e-75	10
Ppp1r14b	2.49315e-78	0.601739	0.982	0.956	3.97906e-75	10
Hspa9	4.12843e-78	0.678719	0.963	0.934	6.58897e-75	10
Atf5	4.74997e-75	0.861435	0.992	0.972	7.58095e-72	10
Des	3.03079e-73	0.410381	0.863	0.671	4.83714e-70	10
Ttyh2	3.21989e-73	0.408333	0.885	0.707	5.13895e-70	10
Ccl7	6.24893e-73	1.59256	0.84	0.574	9.97329e-70	10
Lmna	3.16908e-68	0.483432	0.998	0.993	5.05785e-65	10
Odc1	7.35107e-68	0.53571	0.945	0.839	1.17323e-64	10
Srm	1.15624e-67	0.58112	0.914	0.821	1.84536e-64	10
Nfkbia	1.36996e-67	0.80788	0.994	0.935	2.18646e-64	10
Lrrc59	3.78872e-66	0.516633	0.933	0.837	6.04679e-63	10
Mif	7.07764e-60	0.542885	0.99	0.964	1.12959e-56	10
Dclk1	5.40121e-59	0.616987	0.963	0.931	8.62033e-56	10
Eprs	5.71657e-58	0.595699	0.975	0.928	9.12364e-55	10
Nfkbie	1.54384e-54	0.291044	0.781	0.588	2.46396e-51	10
Cd44	1.90206e-54	0.31107	0.865	0.65	3.03569e-51	10
Nop58	3.69083e-52	0.45187	0.922	0.81	5.89056e-49	10
Ddx21	5.18129e-51	0.455908	0.885	0.791	8.26934e-48	10
B4galt5	2.65483e-50	0.317116	0.906	0.713	4.23711e-47	10
Hspb8	4.22513e-50	0.308576	0.851	0.647	6.7433e-47	10
Uap1	5.58305e-50	0.562513	0.992	0.936	8.91055e-47	10
Tnfrsf12a	1.99971e-49	0.538785	0.84	0.673	3.19153e-46	10
Clic4	6.06462e-49	0.442946	0.996	0.972	9.67913e-46	10
Hsph1	4.82667e-47	0.286854	0.9	0.708	7.70337e-44	10
Msn	5.43347e-47	0.433323	0.975	0.959	8.67181e-44	10
Ppa1	1.31417e-46	0.378215	0.943	0.861	2.09742e-43	10
Uqcc2	4.17913e-46	0.407649	0.992	0.975	6.66988e-43	10
Icam1	5.9449e-45	0.525482	0.965	0.863	9.48807e-42	10
P4ha2	6.45937e-45	0.315783	0.957	0.839	1.03091e-41	10
Cd80	3.48519e-44	0.258217	0.691	0.505	5.56236e-41	10
Gm42047	1.53178e-43	0.256977	0.738	0.607	2.44473e-40	10
Tubb6	1.28886e-40	0.461928	0.965	0.902	2.05703e-37	10
Kmt5a	8.28328e-38	0.302943	0.908	0.793	1.32201e-34	10
Cxcl2	2.96263e-37	0.311972	0.685	0.551	4.72835e-34	10
Tspo	3.92882e-37	0.398658	0.996	0.997	6.2704e-34	10
Snhg12	7.34049e-37	0.425612	0.947	0.897	1.17154e-33	10
Fkbp11	8.84516e-37	0.346799	0.785	0.637	1.41169e-33	10
Cyb5r1	1.4056e-36	0.478759	0.781	0.665	2.24333e-33	10
Ifrd1	3.18969e-36	0.455469	0.947	0.889	5.09075e-33	10
Capg	7.21475e-36	0.421537	0.959	0.913	1.15147e-32	10
Ddit3	1.51235e-35	0.423965	0.943	0.861	2.41372e-32	10
Slc3a2	4.13083e-35	0.367149	0.961	0.915	6.59281e-32	10
Ret	8.38765e-35	0.27042	0.935	0.803	1.33867e-31	10
Trib3	1.54813e-33	0.329128	0.708	0.545	2.47081e-30	10
Snhg6	1.80089e-33	0.388803	0.928	0.86	2.87422e-30	10
Agap1	1.39764e-32	0.28957	0.93	0.808	2.23064e-29	10
Srxn1	7.87799e-32	0.413679	0.849	0.752	1.25733e-28	10
Pgk1	4.45428e-31	0.328344	0.957	0.902	7.10903e-28	10
Tubb4b	4.71149e-31	0.352046	0.957	0.951	7.51954e-28	10
Gstp1	8.77823e-31	0.575855	0.984	0.982	1.401e-27	10
Myh9	1.474e-30	0.297649	0.955	0.873	2.3525e-27	10
Maff	1.87755e-30	0.252838	0.826	0.627	2.99657e-27	10
Tagln2	1.66717e-29	0.438923	0.998	0.995	2.66081e-26	10
1500009L16Rik	3.32444e-29	0.320044	0.898	0.748	5.3058e-26	10
Plk2	1.53e-28	0.303439	0.816	0.68	2.44187e-25	10
Gnpnat1	1.60702e-28	0.278822	0.898	0.814	2.5648e-25	10
Serpine2	1.69499e-28	0.682931	0.975	0.938	2.7052e-25	10
Tpm4	1.50553e-27	0.340534	0.994	0.988	2.40283e-24	10
Sod2	1.83733e-27	0.353615	0.904	0.865	2.93238e-24	10
Ak1	2.13839e-27	0.296233	0.896	0.789	3.41288e-24	10
Pdlim1	1.05936e-26	0.276817	0.908	0.809	1.69074e-23	10
Anxa3	1.9032e-26	0.336823	0.971	0.883	3.03751e-23	10
Ass1	2.52899e-26	0.342295	0.755	0.655	4.03627e-23	10
Lgals1	6.60449e-26	0.499706	0.998	1	1.05408e-22	10
Hspa1b	8.56651e-26	0.546604	0.902	0.835	1.36721e-22	10
Vat1	3.70153e-25	0.266499	0.988	0.95	5.90764e-22	10
Zyx	3.94272e-25	0.2813	0.986	0.936	6.29257e-22	10
Asns	3.97522e-25	0.353626	0.753	0.706	6.34445e-22	10
Txnrd1	4.38812e-25	0.260365	0.843	0.738	7.00344e-22	10
Slco3a1	8.14298e-25	0.27933	0.935	0.831	1.29962e-21	10
Timp1	5.29997e-24	0.883619	0.865	0.746	8.45875e-21	10
Rhoc	6.87065e-23	0.285483	0.998	0.989	1.09656e-19	10
Casp4	8.96799e-23	0.260242	0.922	0.802	1.43129e-19	10
Ptp4a1	1.79793e-22	0.263853	0.988	0.957	2.8695e-19	10
Tagln	2.20075e-22	0.582978	0.748	0.584	3.5124e-19	10
Flna	2.49053e-22	0.342764	0.957	0.958	3.97489e-19	10
Tnfaip2	2.94331e-22	0.33502	0.935	0.818	4.69753e-19	10
Mt1	6.19522e-21	0.43575	0.986	0.949	9.88757e-18	10
Bst2	2.52129e-20	0.26379	0.992	0.973	4.02397e-17	10
Sqstm1	4.11346e-20	0.406924	0.959	0.94	6.56508e-17	10
Trp53inp1	6.68117e-20	0.294761	0.812	0.658	1.06631e-16	10
Esd	1.12658e-19	0.424747	0.99	0.981	1.79803e-16	10
Gm12840	1.42351e-19	0.256693	0.892	0.818	2.27192e-16	10
Pgd	3.82615e-19	0.27057	0.863	0.794	6.10654e-16	10
Ccnd1	5.51461e-19	0.555181	0.82	0.708	8.80132e-16	10
Mdm2	7.85715e-18	0.3616	0.838	0.765	1.254e-14	10
Gfpt2	8.59466e-18	0.262221	0.99	0.923	1.37171e-14	10
Ugdh	3.49305e-17	0.319448	0.967	0.929	5.57491e-14	10
Uchl1	2.91508e-16	0.255873	0.748	0.698	4.65247e-13	10
Tnc	3.21564e-16	0.275756	0.609	0.46	5.13215e-13	10
Tubb5	2.20707e-15	0.385995	0.996	0.996	3.52248e-12	10
Tubb2b	3.08001e-15	0.30395	0.861	0.793	4.9157e-12	10
Phlda3	3.6811e-14	0.344001	0.978	0.946	5.87503e-11	10
Hspa1a	3.88704e-14	0.348954	0.861	0.774	6.20372e-11	10
Thbs1	9.88556e-14	0.563417	0.789	0.679	1.57773e-10	10
Gclm	3.73091e-13	0.293971	0.849	0.778	5.95454e-10	10
Fscn1	4.67279e-13	0.261027	0.83	0.77	7.45777e-10	10
Postn	4.88091e-13	0.299275	0.816	0.748	7.78993e-10	10
Gpx1	7.6901e-13	0.291898	0.984	0.968	1.22734e-09	10
Gm13889	1.62814e-11	0.294756	0.691	0.625	2.59851e-08	10
Atf3	1.67468e-09	0.29948	0.957	0.898	2.67279e-06	10
Manf	2.4664e-08	0.256345	0.988	0.99	3.93638e-05	10
Hspa5	2.79627e-08	0.356467	0.998	0.999	4.46284e-05	10
Actg1	1.55277e-07	0.25489	1	1	0.000247823	10
Hbb-bs	1.1597e-06	1.05077	0.36	0.462	0.00185088	10
Neat1	2.53605e-06	0.265854	0.967	0.932	0.00404753	10
Myl6	1.15377e-05	0.251385	1	1	0.0184142	10
Tpm2	1.46727e-05	0.251953	0.93	0.89	0.0234177	10
Hspb1	0.000504588	0.45213	0.924	0.918	0.805322	10
Dkk3	8.71719e-169	2.44798	0.997	0.796	1.39126e-165	11
1500015O10Rik	6.35109e-162	3.43266	0.976	0.594	1.01363e-158	11
Cadm1	1.38169e-161	0.824763	0.962	0.575	2.20518e-158	11
Fmod	3.56254e-158	3.59465	0.948	0.531	5.68581e-155	11
Cyp2e1	2.82026e-156	0.376068	0.937	0.479	4.50114e-153	11
Prg4	8.16425e-154	3.37708	0.958	0.492	1.30301e-150	11
Uts2r	1.62716e-153	0.396576	0.923	0.416	2.59695e-150	11
Scx	1.7017e-153	1.87623	0.948	0.433	2.71592e-150	11
Clu	3.89921e-152	1.35889	0.965	0.603	6.22314e-149	11
Comp	7.16892e-150	3.82721	0.951	0.569	1.14416e-146	11
Shisa2	1.74308e-148	0.527545	0.941	0.544	2.78196e-145	11
Ccdc42	1.30238e-146	0.405904	0.944	0.581	2.0786e-143	11
Tceal3	2.01957e-145	0.524761	0.958	0.688	3.22324e-142	11
Rspo3	7.32848e-145	0.33894	0.937	0.58	1.16963e-141	11
Cyp26a1	1.38188e-143	1.3549	0.92	0.442	2.20548e-140	11
Pdlim3	4.8074e-140	1.67243	0.99	0.661	7.67262e-137	11
Cilp2	2.31647e-139	1.28665	0.913	0.487	3.69709e-136	11
Col12a1	1.53816e-136	1.50082	0.951	0.587	2.4549e-133	11
Fibin	7.29436e-135	2.3817	0.993	0.939	1.16418e-131	11
Nrtn	1.63517e-134	0.521905	0.892	0.479	2.60972e-131	11
Rerg	3.70131e-133	0.301838	0.902	0.499	5.90728e-130	11
Rgs5	1.1978e-132	0.549633	0.934	0.462	1.91168e-129	11
Gcnt1	1.51979e-132	0.364105	0.909	0.464	2.42558e-129	11
Clec14a	2.26046e-132	0.527858	0.962	0.599	3.6077e-129	11
Cpxm2	4.38502e-132	0.984413	0.927	0.611	6.99849e-129	11
Fam167a	6.95918e-132	0.305331	0.934	0.469	1.11068e-128	11
Meox1	1.74769e-131	1.84209	0.997	0.773	2.78932e-128	11
Cox4i2	2.23495e-131	0.994659	0.969	0.662	3.56698e-128	11
Pdgfrl	2.05383e-130	1.39949	0.993	0.908	3.27792e-127	11
Stk17b	3.03599e-127	0.956818	0.955	0.561	4.84545e-124	11
P3h2	7.92501e-126	0.785577	0.927	0.539	1.26483e-122	11
Col13a1	5.85747e-125	0.327852	0.892	0.49	9.34853e-122	11
Ltbp2	2.53921e-123	1.73327	0.913	0.443	4.05257e-120	11
Faim2	7.28155e-122	0.634825	0.913	0.706	1.16214e-118	11
Pdgfa	1.46311e-121	0.789081	0.944	0.645	2.33512e-118	11
Ptn	6.64397e-121	2.32471	0.969	0.702	1.06038e-117	11
Pam	3.69748e-119	1.29143	1	0.997	5.90118e-116	11
Fam213a	2.3008e-118	0.430446	0.92	0.681	3.67208e-115	11
Cilp	4.28956e-116	3.11175	0.92	0.622	6.84614e-113	11
Cpe	8.81741e-114	1.31656	0.948	0.723	1.40726e-110	11
2010111I01Rik	1.72405e-113	1.08983	0.993	0.852	2.75158e-110	11
Stk26	2.42163e-113	0.568528	0.909	0.616	3.86493e-110	11
3632451O06Rik	3.25536e-113	0.505773	0.948	0.621	5.19555e-110	11
Retreg1	2.70626e-111	0.294976	0.92	0.622	4.31919e-108	11
Tgfb3	5.38829e-111	1.02517	0.983	0.848	8.59971e-108	11
Paqr6	6.69322e-111	0.352675	0.927	0.679	1.06824e-107	11
Lmcd1	3.23802e-110	0.816437	0.899	0.553	5.16788e-107	11
Ptgis	2.01427e-109	0.981152	1	0.99	3.21478e-106	11
Bbox1	8.50795e-109	0.397786	0.861	0.496	1.35787e-105	11
Col11a2	8.95443e-109	0.43794	0.861	0.557	1.42913e-105	11
Angptl7	1.07595e-108	1.90604	0.916	0.654	1.71722e-105	11
Scara3	9.36216e-108	0.780151	0.976	0.747	1.4942e-104	11
Olfml2b	3.6805e-107	1.08849	0.99	0.919	5.87408e-104	11
Tnfaip8	2.4716e-106	0.733421	0.944	0.673	3.94467e-103	11
6330403K07Rik	3.07816e-106	0.343998	0.934	0.677	4.91275e-103	11
Ahsg	8.02283e-106	0.340245	0.913	0.533	1.28044e-102	11
Pamr1	3.53173e-105	1.29174	0.92	0.699	5.63665e-102	11
Chad	3.31252e-104	1.48547	0.847	0.497	5.28678e-101	11
Abi3bp	5.64145e-104	1.65282	0.983	0.953	9.00376e-101	11
Atp1b1	4.87074e-103	0.448135	0.93	0.723	7.7737e-100	11
Kcnma1	1.85035e-102	0.374635	0.85	0.472	2.95315e-99	11
Runx1	3.69727e-102	0.92626	0.882	0.538	5.90084e-99	11
Npy	6.69529e-102	0.42601	0.847	0.5	1.06857e-98	11
Cytl1	1.85239e-99	1.41277	0.882	0.611	2.95642e-96	11
Cd9	2.98378e-98	1.03145	1	0.987	4.76212e-95	11
Thbs4	9.66716e-98	3.4369	0.843	0.448	1.54288e-94	11
Ccdc80	3.31399e-97	1.21862	1	0.999	5.28913e-94	11
Tmem158	1.15588e-96	0.650106	0.941	0.692	1.84478e-93	11
Frzb	3.31561e-96	1.31514	0.962	0.79	5.29172e-93	11
Chrdl1	1.13421e-95	0.687308	0.85	0.613	1.8102e-92	11
Otud1	6.95219e-95	0.476859	0.951	0.663	1.10957e-91	11
Rasl11b	9.3428e-95	1.04121	0.941	0.715	1.49111e-91	11
Col8a2	4.3532e-94	0.796537	0.871	0.59	6.9477e-91	11
Fxyd6	1.47244e-93	1.10385	0.997	0.972	2.35002e-90	11
Vim	3.86488e-93	1.00879	1	1	6.16834e-90	11
Ctgf	4.06259e-93	1.96953	0.979	0.795	6.48389e-90	11
Bambi	2.78978e-92	0.649507	0.997	0.79	4.45249e-89	11
F2r	1.58505e-90	0.964296	0.986	0.878	2.52974e-87	11
Synpo	3.84235e-90	0.744745	0.93	0.687	6.13239e-87	11
Shisa4	8.23603e-90	0.713875	0.969	0.708	1.31447e-86	11
Car8	9.75029e-89	0.558788	0.965	0.815	1.55615e-85	11
Nedd9	1.28091e-88	0.924697	0.969	0.819	2.04433e-85	11
Thbs1	3.88191e-88	1.51382	0.944	0.678	6.19553e-85	11
Cst3	1.04126e-87	1.13006	1	1	1.66185e-84	11
Itih5	1.16106e-87	1.32717	1	0.965	1.85305e-84	11
Mgp	1.73222e-87	1.61402	1	1	2.76463e-84	11
Cd44	5.74628e-87	0.624705	0.923	0.651	9.17106e-84	11
Homer1	1.00128e-86	0.332505	0.902	0.603	1.59804e-83	11
Tgfbi	7.34144e-86	1.08994	0.983	0.831	1.17169e-82	11
Acta2	1.20144e-84	0.923017	0.927	0.615	1.9175e-81	11
Aqp1	3.21208e-84	0.330753	0.815	0.474	5.12648e-81	11
Crispld1	5.77098e-84	1.11429	0.836	0.587	9.21048e-81	11
Wwtr1	5.29503e-83	0.814154	0.99	0.928	8.45087e-80	11
Mmp3	1.59078e-82	0.609228	0.934	0.555	2.53888e-79	11
Mical2	7.2408e-82	0.92643	0.937	0.701	1.15563e-78	11
Igfbp5	9.61739e-82	1.29103	0.955	0.763	1.53494e-78	11
Kcne4	1.03968e-80	0.492884	0.854	0.494	1.65933e-77	11
Id4	4.75676e-80	0.556994	0.937	0.662	7.59179e-77	11
Adarb1	1.48819e-79	0.550527	0.909	0.508	2.37515e-76	11
Cd200	2.36053e-79	0.946814	0.906	0.78	3.76741e-76	11
Serpinf1	6.06085e-79	0.766095	1	0.996	9.67312e-76	11
Col16a1	3.1782e-78	0.853126	0.948	0.792	5.07241e-75	11
Cntfr	1.54233e-77	0.479906	0.958	0.819	2.46155e-74	11
Cdh2	3.82521e-77	0.378778	0.868	0.618	6.10504e-74	11
Ccnd2	2.17625e-76	0.995142	0.983	0.904	3.4733e-73	11
Epyc	1.60424e-75	1.16043	0.801	0.622	2.56037e-72	11
Fat4	3.97397e-75	0.324842	0.899	0.689	6.34246e-72	11
Rflnb	4.20071e-75	1.12323	0.847	0.634	6.70434e-72	11
Gm17455	3.26803e-74	0.445049	0.822	0.515	5.21578e-71	11
Mfap4	4.6742e-73	1.2445	0.99	0.891	7.46002e-70	11
Lmo4	2.22066e-72	0.995765	0.993	0.972	3.54417e-69	11
Map1b	1.57885e-71	0.790057	0.972	0.796	2.51985e-68	11
Palld	1.83935e-71	0.749115	0.878	0.701	2.9356e-68	11
Pls3	5.70318e-71	0.738034	0.979	0.929	9.10228e-68	11
Ccdc3	7.35108e-70	0.736002	0.801	0.476	1.17323e-66	11
Il11ra1	1.45427e-69	0.860369	1	0.986	2.32102e-66	11
Tmsb4x	1.92899e-68	0.760682	1	1	3.07867e-65	11
Zfhx4	1.98335e-68	0.323078	0.878	0.543	3.16542e-65	11
Bgn	2.16755e-68	0.687014	1	0.999	3.45941e-65	11
Tmem176b	6.16454e-67	0.751973	0.962	0.72	9.8386e-64	11
Plod2	8.06259e-67	0.680011	0.955	0.84	1.28679e-63	11
Ism1	5.49129e-66	0.36096	0.822	0.607	8.7641e-63	11
Lmna	1.85439e-65	0.644917	1	0.993	2.9596e-62	11
Gnai1	2.38361e-65	0.429192	0.885	0.58	3.80425e-62	11
Timp3	4.27502e-65	1.20956	1	0.989	6.82293e-62	11
Nudt4	4.5745e-65	0.706971	0.955	0.805	7.3009e-62	11
Nkd1	7.57624e-64	0.275722	0.895	0.686	1.20917e-60	11
Tbx20	5.93557e-63	0.963961	0.997	0.945	9.47316e-60	11
Aig1	6.10943e-63	0.657388	0.951	0.838	9.75065e-60	11
Npr1	8.51864e-63	0.332624	0.965	0.801	1.35957e-59	11
Lgals1	9.69576e-63	0.626163	1	1	1.54744e-59	11
Angptl1	1.06522e-62	0.845673	0.958	0.869	1.70009e-59	11
Hacd4	1.10008e-62	0.261135	0.826	0.507	1.75572e-59	11
Postn	1.69123e-62	1.72952	0.892	0.747	2.69921e-59	11
Chil1	1.33564e-61	0.888684	0.763	0.521	2.13169e-58	11
Tns3	2.71792e-61	0.627566	0.892	0.702	4.3378e-58	11
Nox4	5.14598e-61	0.599885	0.836	0.514	8.21298e-58	11
Tst	7.45704e-61	0.264634	0.944	0.72	1.19014e-57	11
Actn1	1.26924e-60	0.558912	0.923	0.682	2.0257e-57	11
Pmepa1	7.09884e-60	0.765813	0.99	0.995	1.13297e-56	11
Nr4a2	3.49349e-58	0.672318	0.902	0.635	5.57561e-55	11
Cav1	6.01929e-58	0.368643	0.84	0.551	9.60679e-55	11
Gng8	7.13068e-57	0.358546	0.955	0.762	1.13806e-53	11
Ifit2	1.20925e-56	0.269296	0.934	0.658	1.92996e-53	11
Col5a2	4.62012e-56	0.691466	0.997	0.992	7.37371e-53	11
Dbi	4.6715e-56	0.891544	1	0.995	7.45572e-53	11
Art3	8.92475e-56	0.254951	0.878	0.609	1.42439e-52	11
Msx1	1.7655e-55	0.567679	0.885	0.636	2.81774e-52	11
Col1a2	2.84609e-55	0.678788	1	1	4.54237e-52	11
Col11a1	3.31236e-55	0.685616	0.749	0.484	5.28652e-52	11
Unc5b	3.31537e-55	0.563536	0.906	0.649	5.29133e-52	11
Skil	5.26428e-55	0.597297	0.986	0.918	8.40178e-52	11
Ptgfr	1.11914e-54	0.381161	0.899	0.63	1.78614e-51	11
Mdk	2.40057e-54	0.754797	0.99	0.917	3.83131e-51	11
Id1	2.46171e-54	0.717446	0.93	0.697	3.92889e-51	11
Tanc2	4.58352e-54	0.329159	0.92	0.683	7.3153e-51	11
Sdc3	2.74459e-53	0.585323	0.979	0.844	4.38037e-50	11
Cmya5	5.45467e-53	0.259633	0.76	0.466	8.70565e-50	11
Ptx3	8.76919e-53	0.28368	0.941	0.714	1.39956e-49	11
Csrp2	1.09753e-51	0.783486	0.993	0.919	1.75166e-48	11
Cyb5r3	1.73934e-51	0.575277	0.972	0.897	2.77599e-48	11
Sdc4	1.22322e-50	0.606285	0.983	0.925	1.95227e-47	11
Col1a1	1.74833e-50	0.678317	1	1	2.79034e-47	11
Ankrd1	1.21932e-49	0.362969	0.728	0.484	1.94603e-46	11
Dhrs3	1.71545e-49	0.578898	0.972	0.87	2.73787e-46	11
Sipa1l1	5.69234e-49	0.355204	0.854	0.699	9.08497e-46	11
Hist1h2bc	8.9946e-49	0.609494	0.986	0.885	1.43554e-45	11
Dpysl3	2.1304e-48	0.522888	0.983	0.958	3.40011e-45	11
Cd59a	1.77396e-47	0.510055	0.833	0.672	2.83124e-44	11
Dapk2	1.80508e-47	0.300108	0.927	0.664	2.88091e-44	11
Sh3bgrl3	4.16948e-47	0.532844	0.993	0.97	6.65449e-44	11
Itga8	4.41049e-47	0.281499	0.892	0.675	7.03914e-44	11
Fgf2	7.64331e-47	0.404239	0.965	0.818	1.21987e-43	11
Lhfpl2	1.10671e-46	0.518616	0.885	0.734	1.7663e-43	11
Clec11a	1.29074e-46	0.617021	0.843	0.707	2.06002e-43	11
Itga1	1.02045e-45	0.483951	0.906	0.707	1.62864e-42	11
Itgbl1	2.01861e-45	0.686182	0.875	0.644	3.22169e-42	11
Cfh	4.82985e-45	0.770383	1	1	7.70844e-42	11
Slc5a3	7.9431e-45	0.433688	0.902	0.72	1.26772e-41	11
Ssc5d	9.41081e-45	0.630577	0.92	0.824	1.50197e-41	11
Hbegf	6.96847e-43	0.399083	0.798	0.519	1.11217e-39	11
Olfml3	1.03751e-42	0.681997	0.993	0.979	1.65587e-39	11
Tnfrsf12a	1.20224e-42	0.513327	0.895	0.674	1.91877e-39	11
Tagln2	1.58116e-42	0.55248	1	0.995	2.52353e-39	11
Tnc	2.58674e-42	0.543247	0.725	0.46	4.12843e-39	11
Kcnj15	4.39843e-42	0.527716	0.728	0.542	7.01989e-39	11
Ank	2.20485e-41	0.597836	0.836	0.718	3.51895e-38	11
Ptprb	2.43544e-41	0.327531	0.787	0.567	3.88696e-38	11
Myo1d	6.61066e-41	0.405652	0.76	0.51	1.05506e-37	11
Hspb7	6.79023e-40	0.263704	0.711	0.482	1.08372e-36	11
Pdzrn3	9.38615e-40	0.383793	0.808	0.638	1.49803e-36	11
Hmcn1	2.4827e-39	0.259486	0.906	0.763	3.96238e-36	11
Rgs3	8.13821e-39	0.417508	0.934	0.762	1.29886e-35	11
Cacna1g	1.13093e-38	0.315359	0.76	0.565	1.80497e-35	11
Flrt2	9.54299e-38	0.312892	0.906	0.691	1.52306e-34	11
Fam19a5	1.26261e-37	0.443016	0.854	0.726	2.01513e-34	11
Ddah1	1.83255e-37	0.712823	0.714	0.523	2.92475e-34	11
Syt11	3.01933e-37	0.469417	0.955	0.85	4.81884e-34	11
Tubb5	6.7485e-37	0.437353	1	0.996	1.07706e-33	11
Pxdc1	9.64799e-37	0.458652	0.955	0.854	1.53982e-33	11
Cdh11	6.9374e-36	0.431748	0.794	0.612	1.10721e-32	11
Id3	9.98307e-36	0.636868	0.997	0.983	1.5933e-32	11
Limch1	1.01656e-35	0.397048	0.889	0.777	1.62243e-32	11
Rbp1	1.85781e-35	0.59107	1	0.997	2.96507e-32	11
Sertad4	3.13401e-35	0.3803	0.927	0.844	5.00189e-32	11
Wisp2	7.176e-34	0.81172	0.791	0.514	1.14529e-30	11
Omd	1.07746e-33	0.392182	0.84	0.67	1.71963e-30	11
Trf	3.09392e-33	0.532942	0.958	0.745	4.9379e-30	11
Fry	6.79553e-33	0.283451	0.864	0.696	1.08457e-29	11
Foxp2	7.78356e-32	0.427053	0.979	0.859	1.24226e-28	11
Fbln5	1.1644e-31	0.635385	0.986	0.983	1.85839e-28	11
Csrp1	1.56854e-31	0.401104	0.997	0.934	2.50339e-28	11
Fat1	1.68957e-31	0.445685	0.882	0.808	2.69655e-28	11
Piezo2	1.79735e-31	0.256095	0.746	0.622	2.86858e-28	11
Plxna4	2.98929e-31	0.311929	0.798	0.695	4.77091e-28	11
Apoe	1.13238e-30	1.05445	1	0.986	1.80728e-27	11
Tcim	2.39625e-30	0.301975	0.749	0.622	3.82442e-27	11
Kmt5a	6.72663e-30	0.31342	0.916	0.794	1.07357e-26	11
Myl6	7.33715e-30	0.339127	1	1	1.17101e-26	11
Fst	4.09705e-29	0.263263	0.878	0.751	6.5389e-26	11
Tagln	6.42053e-29	1.15	0.728	0.586	1.02472e-25	11
Bmp4	2.33645e-28	0.453257	0.958	0.828	3.72897e-25	11
Arid5b	2.87734e-27	0.406896	0.934	0.86	4.59223e-24	11
Stk38l	3.14607e-27	0.323724	0.826	0.709	5.02113e-24	11
Nfatc1	3.49705e-27	0.304047	0.829	0.634	5.58129e-24	11
Dok1	4.33973e-27	0.406818	0.791	0.714	6.92621e-24	11
Chpf	6.59603e-27	0.38417	0.979	0.922	1.05273e-23	11
Zfp185	6.68577e-27	0.375559	0.666	0.535	1.06705e-23	11
Ywhah	1.04715e-25	0.386239	0.99	0.959	1.67125e-22	11
Smad7	1.12109e-25	0.337782	0.948	0.78	1.78926e-22	11
Phldb2	6.13541e-25	0.252439	0.822	0.616	9.79212e-22	11
Samd4	2.41964e-24	0.339599	0.868	0.756	3.86174e-21	11
Odc1	3.45488e-24	0.290817	0.944	0.84	5.51399e-21	11
Sparc	4.13707e-24	0.43264	1	1	6.60277e-21	11
Ctsh	5.44308e-24	0.329202	0.944	0.816	8.68715e-21	11
Uchl1	6.44793e-24	0.374387	0.777	0.698	1.02909e-20	11
Tcea3	8.81492e-24	0.258031	0.805	0.68	1.40686e-20	11
Ass1	9.63094e-24	0.403239	0.732	0.656	1.5371e-20	11
S100a4	1.16305e-23	0.80246	0.868	0.796	1.85623e-20	11
Mef2c	1.29279e-23	0.35924	0.923	0.877	2.06329e-20	11
Wwp2	1.37303e-23	0.349768	0.763	0.651	2.19136e-20	11
Enpp1	1.77561e-23	0.360013	0.794	0.674	2.83387e-20	11
Phlda3	2.24892e-23	0.453268	0.983	0.946	3.58927e-20	11
Sfrp2	8.7992e-23	0.745048	0.854	0.7	1.40435e-19	11
Golgb1	1.34557e-22	0.347716	0.937	0.859	2.14753e-19	11
Crip2	2.8362e-22	0.371025	1	0.993	4.52658e-19	11
Tmem176a	4.39532e-22	0.343303	0.812	0.695	7.01494e-19	11
Aqp2	8.21334e-22	0.390257	0.645	0.523	1.31085e-18	11
Plec	2.37204e-21	0.279308	0.93	0.841	3.78577e-18	11
AY036118	2.61311e-21	0.612324	1	0.989	4.17052e-18	11
Thbs2	4.9412e-21	0.464811	0.993	0.926	7.88616e-18	11
Gas6	5.24186e-21	0.3995	0.993	0.964	8.36601e-18	11
Rhoc	1.16948e-20	0.314296	1	0.989	1.86649e-17	11
Ak1	1.64901e-20	0.303124	0.861	0.79	2.63182e-17	11
Tm4sf1	1.79369e-20	0.418007	0.986	0.964	2.86274e-17	11
Cthrc1	1.24269e-19	0.817763	0.645	0.543	1.98334e-16	11
Plce1	1.3613e-19	0.268134	0.864	0.759	2.17264e-16	11
Nr1d1	2.31908e-19	0.393148	0.76	0.601	3.70126e-16	11
Adamtsl2	4.11373e-19	0.29453	0.899	0.811	6.56551e-16	11
Myh10	9.59004e-19	0.299978	0.979	0.941	1.53057e-15	11
Fam180a	1.61051e-18	0.28825	0.641	0.514	2.57037e-15	11
Ctsk	1.90891e-18	0.333331	0.909	0.832	3.04662e-15	11
Plat	2.79628e-18	0.458577	0.962	0.909	4.46287e-15	11
Lox	8.25811e-18	0.398423	0.76	0.613	1.31799e-14	11
Aldh1a1	1.1889e-17	0.414665	0.993	0.955	1.89748e-14	11
Timp1	1.68328e-17	0.457048	0.826	0.748	2.68652e-14	11
Gstm5	3.26432e-17	0.297254	0.99	0.963	5.20986e-14	11
Ckb	4.0484e-17	0.483419	0.997	0.988	6.46125e-14	11
Dio2	7.21228e-17	0.576685	0.669	0.579	1.15108e-13	11
Arhgdib	1.11631e-16	0.289486	0.93	0.821	1.78164e-13	11
Bhlhe41	1.34567e-16	0.251256	0.854	0.749	2.14768e-13	11
Gadd45b	1.46674e-16	0.364954	0.972	0.889	2.34092e-13	11
Ier3	3.28508e-16	0.57506	0.909	0.826	5.24299e-13	11
Ttll5	3.47036e-16	0.295703	0.749	0.644	5.53869e-13	11
Cyr61	4.29027e-16	0.434305	0.944	0.882	6.84727e-13	11
Mif	8.81027e-16	0.318419	0.986	0.965	1.40612e-12	11
Msn	5.04561e-15	0.296552	0.979	0.959	8.05279e-12	11
Aspn	1.45115e-14	0.604505	0.906	0.934	2.31603e-11	11
Cd109	5.91649e-14	0.264348	0.613	0.52	9.44271e-11	11
S100a1	3.46268e-13	0.272443	0.798	0.74	5.52644e-10	11
Cdc42ep3	4.49765e-13	0.34102	0.822	0.85	7.17824e-10	11
Gm42418	1.288e-12	0.475945	1	1	2.05565e-09	11
Sox4	1.65521e-12	0.328182	0.927	0.882	2.64172e-09	11
Nkd2	5.76578e-12	0.353734	0.652	0.587	9.20219e-09	11
Mafb	1.28473e-11	0.281084	0.969	0.906	2.05043e-08	11
Nt5dc2	5.83421e-11	0.275309	0.641	0.588	9.3114e-08	11
Col22a1	8.38843e-11	0.340828	0.352	0.434	1.33879e-07	11
Igf1	3.03913e-10	0.309094	0.983	0.977	4.85046e-07	11
Nes	7.85605e-10	0.261581	0.697	0.653	1.25383e-06	11
Nbl1	5.19884e-08	0.267799	0.934	0.93	8.29735e-05	11
Tgfb2	7.05521e-08	0.262557	0.944	0.907	0.000112601	11
Aebp1	1.1758e-07	0.273431	0.976	0.965	0.000187658	11
Tgfb1	5.04867e-07	0.309398	0.749	0.713	0.000805768	11
Crip1	2.15336e-06	0.273217	1	0.999	0.00343676	11
Crlf1	3.80939e-06	0.517162	0.557	0.476	0.00607979	11
Chodl	0.00202491	0.78205	0.533	0.559	1	11
Atp6v0a4	0.00451217	0.255543	0.519	0.45	1	11
Scube2	0.00656456	0.315787	0.537	0.605	1	11
