# Supplementary material for: Defining Transcriptomic Heterogeneity between Left and Right Ventricle-Derived Cardiac Fibroblasts
Source: Cells. 2024 Feb 10;13(4):327. doi: 10.3390/cells13040327 (PMC10887120; doi:10.3390/cells13040327)
Supplement: Supplementary file 1 [file cells-13-00327-s001.zip › Differentially expressed genes across CF subpopulations in the uninjured LV and RV Table S2.xlsx]

## Sheet: LVvsRV-no-valve-cells-cluster-markers
gene	p_val	avg_logFC	pct.1	pct.2	p_val_adj	cluster
Hsd11b1	0	0.906825	0.923	0.654	0	0
Ifi205	0	0.679615	0.899	0.652	0	0
Ddx3y	0	0.493578	0.838	0.501	0	0
Xist	0	-1.52559	0.47	0.806	0	0
Junb	7.80356e-218	0.488265	0.999	0.987	1.56071e-214	0
Cebpd	8.41154e-210	0.553308	1	0.99	1.68231e-206	0
Jund	9.43403e-207	0.354857	1	0.999	1.88681e-203	0
Jun	7.23931e-187	0.403806	1	0.995	1.44786e-183	0
Egr1	7.3028e-184	0.417841	0.999	0.969	1.46056e-180	0
Col14a1	1.01984e-180	-0.536697	0.743	0.876	2.03968e-177	0
Col4a1	1.10142e-180	0.344091	0.999	0.981	2.20284e-177	0
Zfp36	1.60876e-157	0.516205	0.982	0.921	3.21751e-154	0
Arhgap24	3.31036e-156	0.338848	0.78	0.588	6.62072e-153	0
Dpep1	3.10855e-155	0.413786	0.996	0.961	6.21709e-152	0
Ace	1.1599e-148	0.345539	0.918	0.777	2.3198e-145	0
Btg2	6.77178e-145	0.434537	0.995	0.954	1.35436e-141	0
Fosb	2.10129e-141	0.413732	0.989	0.938	4.20258e-138	0
Gpx3	1.24058e-138	0.288709	0.998	0.982	2.48115e-135	0
Ier2	1.67063e-137	0.453385	0.987	0.946	3.34125e-134	0
Hspa8	9.92372e-129	0.259002	1	0.996	1.98474e-125	0
Ifi211	1.14957e-128	0.26554	0.738	0.522	2.29915e-125	0
Lamb1	7.39862e-128	0.291392	0.991	0.924	1.47972e-124	0
Ifi207	5.75599e-126	0.332734	0.824	0.679	1.1512e-122	0
Pgf	1.61652e-123	0.36858	0.804	0.648	3.23305e-120	0
Serpine2	2.5519e-123	0.309472	0.956	0.858	5.10381e-120	0
Lpl	4.93156e-122	0.331388	1	0.985	9.86313e-119	0
Ifi204	8.32184e-122	0.266891	0.723	0.52	1.66437e-118	0
Col4a2	6.77844e-116	0.290895	0.956	0.876	1.35569e-112	0
Ccl11	3.34648e-113	0.558934	0.638	0.514	6.69296e-110	0
Klf4	1.09615e-112	0.394975	0.993	0.972	2.1923e-109	0
Fos	4.15715e-112	0.300755	0.999	0.985	8.31431e-109	0
Lum	1.47345e-111	-0.294318	0.996	0.998	2.94691e-108	0
Crispld2	1.04148e-109	0.312438	0.994	0.964	2.08295e-106	0
Atf3	1.05193e-109	0.450993	0.917	0.79	2.10387e-106	0
Nmb	4.67707e-109	0.420711	0.707	0.535	9.35415e-106	0
Penk	2.44728e-107	0.325903	0.758	0.614	4.89455e-104	0
6030408B16Rik	3.96819e-106	0.299466	0.802	0.657	7.93638e-103	0
Cxcl1	4.50548e-106	0.527855	0.913	0.835	9.01096e-103	0
S1pr3	5.16406e-105	0.262879	0.748	0.556	1.03281e-101	0
Cp	7.52514e-103	0.31003	0.969	0.919	1.50503e-99	0
Dusp1	1.94944e-102	0.371557	0.984	0.945	3.89888e-99	0
Glul	1.2303e-101	0.325795	0.909	0.798	2.4606e-98	0
Slc10a6	3.22878e-101	0.278816	0.7	0.564	6.45756e-98	0
Cebpb	1.74878e-93	0.412482	0.96	0.91	3.49755e-90	0
Pnp	2.46793e-90	0.336885	0.972	0.932	4.93586e-87	0
Cxcl14	3.69952e-89	0.758033	0.686	0.54	7.39904e-86	0
Fxyd6	1.88143e-86	-0.404515	0.735	0.823	3.76287e-83	0
Socs3	5.99039e-86	0.319197	0.984	0.944	1.19808e-82	0
Rhob	9.90032e-85	0.288908	0.986	0.962	1.98006e-81	0
Cd9	2.33509e-83	-0.390475	0.86	0.911	4.67017e-80	0
Pmepa1	2.47607e-83	-0.44173	0.935	0.956	4.95214e-80	0
Dkk3	4.44793e-79	-0.277083	0.292	0.471	8.89587e-76	0
Spon1	8.77161e-79	0.274187	0.83	0.699	1.75432e-75	0
Igfbp7	1.66506e-78	-0.254479	1	0.999	3.33013e-75	0
Csrp2	1.26127e-75	-0.459948	0.625	0.729	2.52253e-72	0
Klf2	6.39677e-75	0.38088	0.974	0.958	1.27935e-71	0
Alkal2	9.8096e-73	0.251446	0.628	0.509	1.96192e-69	0
Mfap4	4.11289e-71	-1.02737	0.482	0.62	8.22578e-68	0
Pi16	7.67948e-71	-0.690473	0.867	0.901	1.5359e-67	0
Nfkbiz	1.09984e-70	0.298819	0.91	0.828	2.19968e-67	0
Tgfbi	2.48477e-70	-0.495408	0.5	0.639	4.96954e-67	0
Ier5	6.06806e-68	0.304639	0.909	0.85	1.21361e-64	0
Gucy1a1	2.8554e-67	-0.388799	0.447	0.597	5.71081e-64	0
Ifi27l2a	9.29977e-67	-0.417199	0.956	0.973	1.85995e-63	0
G0s2	1.73696e-65	0.34425	0.979	0.937	3.47393e-62	0
Sat1	1.99632e-65	0.343802	0.983	0.962	3.99264e-62	0
Sema3c	1.30863e-64	-0.573907	0.597	0.686	2.61726e-61	0
Nbl1	1.59008e-63	-0.462928	0.631	0.735	3.18015e-60	0
Thbs1	1.59847e-63	0.593138	0.607	0.46	3.19694e-60	0
C3	1.05611e-60	0.252381	0.941	0.865	2.11222e-57	0
Itih5	3.02254e-60	-0.284786	0.778	0.837	6.04509e-57	0
Mt1	4.01859e-60	0.669129	0.918	0.87	8.03718e-57	0
Neat1	4.33063e-60	0.304301	0.959	0.919	8.66126e-57	0
Hsp90aa1	5.21087e-58	0.282584	0.985	0.966	1.04217e-54	0
Casp4	4.04871e-57	0.254429	0.727	0.631	8.09741e-54	0
Mgp	1.2099e-54	-0.454452	0.999	0.994	2.4198e-51	0
Sulf2	1.87704e-54	-0.257863	0.792	0.847	3.75407e-51	0
Mfap5	1.45804e-53	-0.432345	0.97	0.98	2.91609e-50	0
Rbp1	4.44993e-50	-0.251882	0.989	0.979	8.89987e-47	0
Myoc	5.01655e-48	-0.373819	0.495	0.626	1.00331e-44	0
Pcolce2	5.34792e-47	-0.277361	0.975	0.972	1.06958e-43	0
Ccl7	1.624e-46	0.63841	0.598	0.523	3.248e-43	0
Fn1	1.30446e-43	-0.40221	0.731	0.78	2.60893e-40	0
Pdgfrl	8.23438e-43	-0.269623	0.683	0.766	1.64688e-39	0
Dnajb1	1.80459e-42	0.448957	0.72	0.637	3.60918e-39	0
Hspb1	1.68769e-40	0.295795	0.88	0.806	3.37538e-37	0
Ctgf	1.12244e-38	-0.618339	0.509	0.616	2.24488e-35	0
Adamtsl2	1.49027e-38	-0.3841	0.436	0.55	2.98054e-35	0
Aspn	3.04085e-36	-0.33659	0.658	0.751	6.08171e-33	0
Bgn	1.67437e-33	-0.261026	0.999	0.994	3.34873e-30	0
Fibin	6.04019e-33	-0.29371	0.783	0.821	1.20804e-29	0
Tnfaip6	1.48169e-32	0.253317	0.75	0.671	2.96337e-29	0
Cilp	3.69931e-31	-0.662431	0.319	0.424	7.39861e-28	0
Hspa1a	7.13672e-31	0.353546	0.642	0.532	1.42734e-27	0
Serpine1	2.40041e-30	0.290012	0.526	0.403	4.80082e-27	0
Nr4a1	3.68007e-30	0.292928	0.893	0.833	7.36014e-27	0
Fgl2	9.1045e-29	-0.433755	0.687	0.731	1.8209e-25	0
Pim1	8.89739e-28	0.261586	0.706	0.632	1.77948e-24	0
Hspa1b	5.06702e-27	0.257534	0.659	0.56	1.0134e-23	0
Cst3	7.07842e-27	-0.381928	1	0.998	1.41568e-23	0
Cdc42ep3	5.38394e-23	-0.26057	0.508	0.582	1.07679e-19	0
Mt2	6.98998e-23	0.341136	0.716	0.662	1.398e-19	0
Cd248	7.78453e-22	-0.471513	0.702	0.726	1.55691e-18	0
Cxcl12	1.32253e-21	-0.270082	0.743	0.774	2.64506e-18	0
Ly6a	1.38389e-19	-0.351474	0.802	0.838	2.76778e-16	0
Gas6	1.46203e-17	-0.270217	0.863	0.858	2.92407e-14	0
Ly6c1	5.41492e-14	-0.343402	0.464	0.517	1.08298e-10	0
Meox1	4.89736e-13	-0.344978	0.431	0.491	9.79472e-10	0
Igfbp3	9.35181e-12	-0.682005	0.52	0.576	1.87036e-08	0
Efhd1	2.17688e-10	-0.306218	0.585	0.597	4.35377e-07	0
Ifit3	8.61096e-10	-0.281974	0.411	0.466	1.72219e-06	0
Postn	6.83632e-07	-0.579936	0.352	0.387	0.00136726	0
Tmem100	1.27216e-06	-0.453847	0.607	0.602	0.00254431	0
Ptgs2	2.78597e-05	0.273459	0.49	0.469	0.0557194	0
Igfbp6	0.00576346	-0.261507	0.883	0.834	1	0
Xist	0	0.91858	0.925	0.618	0	1
Smoc2	0	0.520054	0.997	0.977	0	1
Ddx3y	3.66909e-257	-0.472857	0.374	0.693	7.33818e-254	1
Ecm1	1.37514e-244	-0.616128	0.862	0.961	2.75028e-241	1
Vim	3.24903e-233	-0.429692	1	0.999	6.49805e-230	1
Lpl	1.39649e-225	0.457738	0.998	0.986	2.79298e-222	1
Gsta3	3.53444e-201	0.534133	0.917	0.792	7.06888e-198	1
Tmsb4x	4.82951e-174	-0.335028	1	1	9.65901e-171	1
Tmem100	3.44481e-167	-0.670639	0.455	0.662	6.88962e-164	1
Txnip	2.9535e-158	0.433002	0.963	0.903	5.90699e-155	1
Gfpt2	4.40055e-157	-0.685468	0.729	0.855	8.80111e-154	1
Mfap5	5.04363e-155	-0.649573	0.965	0.982	1.00873e-151	1
Gfra1	2.60082e-152	0.405877	0.764	0.558	5.20165e-149	1
Vcan	1.16528e-151	-0.464366	0.699	0.872	2.33056e-148	1
Col6a3	2.92316e-149	0.340765	0.974	0.931	5.84631e-146	1
Lum	2.97398e-148	0.306845	0.998	0.997	5.94795e-145	1
Ly6a	2.83578e-146	-0.790481	0.737	0.863	5.67155e-143	1
G0s2	3.73115e-145	0.385547	0.978	0.939	7.4623e-142	1
Jpt1	2.86412e-143	-0.433966	0.812	0.912	5.72824e-140	1
Cd248	1.53366e-141	-0.771163	0.597	0.768	3.06732e-138	1
Serpinb6a	3.49877e-139	-0.332989	0.973	0.994	6.99754e-136	1
Ackr3	6.17558e-139	-0.634831	0.776	0.884	1.23512e-135	1
Ahnak	1.04069e-138	-0.329876	0.973	0.994	2.08138e-135	1
Olfml2b	2.03913e-134	-0.370407	0.568	0.746	4.07825e-131	1
Gas7	2.42131e-133	-0.284795	0.458	0.69	4.84262e-130	1
Anxa2	5.78987e-130	-0.337552	0.95	0.982	1.15797e-126	1
Mgp	5.46904e-129	0.307742	0.999	0.994	1.09381e-125	1
Uap1	3.97396e-128	-0.45835	0.741	0.88	7.94792e-125	1
Thbs2	1.49675e-125	0.343821	0.899	0.788	2.99351e-122	1
Ppp1r14b	7.87944e-123	-0.499539	0.807	0.891	1.57589e-119	1
Fstl1	1.51587e-122	-0.40771	0.986	0.993	3.03175e-119	1
Itm2a	2.58547e-120	0.357458	0.936	0.895	5.17094e-117	1
Timp2	4.27219e-120	-0.326548	0.996	0.999	8.54439e-117	1
Crip1	4.56809e-120	-0.520484	0.988	0.994	9.13617e-117	1
Crispld2	3.76215e-118	0.302147	0.995	0.964	7.52431e-115	1
Col4a1	2.53464e-117	0.298964	0.993	0.984	5.06928e-114	1
Adgrd1	1.79712e-113	-0.376087	0.543	0.703	3.59423e-110	1
Ly6c1	1.43934e-111	-0.496826	0.346	0.562	2.87868e-108	1
Ugdh	3.74023e-111	-0.638064	0.735	0.854	7.48046e-108	1
Col5a3	1.82734e-108	0.327605	0.936	0.88	3.65468e-105	1
Prss23	6.99841e-108	0.36713	0.881	0.795	1.39968e-104	1
Spry1	7.63874e-108	0.300174	0.963	0.933	1.52775e-104	1
Klf4	1.95022e-107	-0.403265	0.952	0.989	3.90044e-104	1
Actg1	2.18185e-106	-0.399096	0.991	0.998	4.36369e-103	1
Sept4	2.39789e-106	0.371862	0.722	0.589	4.79578e-103	1
Ndufa4l2	2.92903e-104	0.352655	0.856	0.745	5.85807e-101	1
Lmna	4.51949e-104	-0.286458	0.918	0.967	9.03899e-101	1
Hk2	1.63621e-102	-0.351501	0.531	0.698	3.27242e-99	1
Uqcc2	6.69099e-102	-0.335364	0.761	0.892	1.3382e-98	1
Rhoc	8.12302e-101	-0.285222	0.9	0.961	1.6246e-97	1
Sema3c	9.61374e-101	-0.591661	0.565	0.697	1.92275e-97	1
Plpp3	2.33967e-99	-0.351753	0.976	0.991	4.67935e-96	1
Cdkn1a	6.27065e-97	-0.454574	0.658	0.805	1.25413e-93	1
Anxa1	1.29731e-96	-0.32788	0.941	0.977	2.59462e-93	1
Myl6	3.89142e-95	-0.2518	0.988	0.998	7.78284e-92	1
Nbl1	9.62755e-95	-0.534678	0.604	0.744	1.92551e-91	1
Vcam1	8.27283e-94	0.331351	0.888	0.833	1.65457e-90	1
Gucy1a1	7.41076e-91	0.411766	0.664	0.507	1.48215e-87	1
Ntn4	2.50847e-90	-0.278745	0.519	0.711	5.01694e-87	1
6030408B16Rik	1.36942e-88	-0.312801	0.582	0.747	2.73884e-85	1
Fibin	3.92914e-88	0.28679	0.884	0.78	7.85828e-85	1
Limch1	1.17638e-87	-0.276017	0.339	0.528	2.35277e-84	1
S100a10	1.19058e-87	-0.27973	0.985	0.996	2.38116e-84	1
Atf3	9.94065e-87	-0.450369	0.735	0.866	1.98813e-83	1
Hspb1	2.49855e-84	-0.445512	0.732	0.867	4.99711e-81	1
Pmp22	6.21336e-81	-0.252009	0.981	0.994	1.24267e-77	1
Efhd1	1.84732e-80	-0.419424	0.481	0.638	3.69463e-77	1
Hes1	4.91588e-80	0.360731	0.901	0.859	9.83176e-77	1
Dbn1	5.17446e-80	-0.279187	0.53	0.703	1.03489e-76	1
Gpx1	1.80435e-77	-0.264312	0.818	0.919	3.6087e-74	1
Pdlim3	1.13657e-76	-0.293841	0.426	0.564	2.27314e-73	1
Timp1	1.34217e-76	-0.316828	0.281	0.482	2.68433e-73	1
Igfbp6	2.13632e-75	-0.555511	0.811	0.864	4.27263e-72	1
Efemp1	4.61885e-74	-0.475874	0.576	0.717	9.23769e-71	1
Ace	1.69572e-71	-0.259558	0.732	0.854	3.39143e-68	1
Cd9	1.7414e-71	-0.373816	0.844	0.916	3.4828e-68	1
Aspn	1.1711e-70	-0.46944	0.631	0.76	2.3422e-67	1
Ptgis	1.5484e-70	-0.257005	0.916	0.968	3.09681e-67	1
Enpp2	1.98788e-69	0.261409	0.917	0.86	3.97575e-66	1
Mt2	7.37054e-69	-0.375231	0.583	0.716	1.47411e-65	1
Axl	8.44328e-69	-0.353146	0.96	0.972	1.68866e-65	1
Emilin2	1.96164e-67	-0.287665	0.543	0.672	3.92327e-64	1
Gm14964	2.89243e-67	0.269617	0.603	0.473	5.78486e-64	1
Ggt5	3.88612e-67	0.259585	0.78	0.691	7.77225e-64	1
Pi16	2.38346e-65	-0.742337	0.863	0.902	4.76691e-62	1
Fmo2	4.56445e-65	-0.408327	0.544	0.703	9.1289e-62	1
Glul	5.24228e-65	-0.290551	0.742	0.867	1.04846e-61	1
Eef1a2	4.10827e-64	0.362235	0.561	0.435	8.21653e-61	1
Cfh	1.73441e-63	-0.315926	0.987	0.995	3.46883e-60	1
Anxa3	2.13361e-63	-0.419862	0.683	0.807	4.26721e-60	1
Cd83	2.486e-63	0.286649	0.563	0.421	4.972e-60	1
Bmp4	2.43596e-61	0.275189	0.782	0.692	4.87192e-58	1
Timp3	3.61666e-61	-0.354544	0.937	0.97	7.23331e-58	1
Nr4a1	8.16675e-60	-0.321743	0.786	0.876	1.63335e-56	1
Lrrc32	1.79317e-59	0.267061	0.758	0.674	3.58635e-56	1
Gm42418	3.56228e-59	0.275892	1	1	7.12457e-56	1
Csrp2	8.30843e-59	-0.418631	0.615	0.731	1.66169e-55	1
Gm12840	1.47337e-58	-0.510642	0.594	0.696	2.94673e-55	1
Mt1	1.1793e-57	-0.451182	0.821	0.909	2.3586e-54	1
Serpinf1	5.24034e-57	-0.267273	0.949	0.981	1.04807e-53	1
Zfp385a	3.58691e-56	-0.278698	0.704	0.795	7.17383e-53	1
Ccdc80	9.82906e-56	-0.263047	0.994	0.996	1.96581e-52	1
Ugp2	3.01631e-55	-0.295877	0.885	0.942	6.03262e-52	1
Creb5	4.99934e-55	-0.268702	0.675	0.783	9.99867e-52	1
Fbn1	8.63987e-55	-0.389099	0.957	0.977	1.72797e-51	1
AY036118	1.47204e-52	0.37683	0.942	0.928	2.94408e-49	1
Fn1	1.53839e-52	-0.391613	0.692	0.794	3.07678e-49	1
Ctgf	3.69296e-52	-0.67531	0.489	0.621	7.38593e-49	1
Pcolce2	4.14725e-51	-0.274903	0.959	0.979	8.2945e-48	1
Klf2	4.75644e-50	-0.253235	0.931	0.975	9.51288e-47	1
Ptgs2	4.39953e-49	-0.337708	0.4	0.505	8.79907e-46	1
Tnfaip6	6.67072e-49	-0.321647	0.613	0.727	1.33414e-45	1
Ifi205	3.95156e-45	-0.311998	0.642	0.759	7.90312e-42	1
Col14a1	2.67528e-44	-0.27849	0.785	0.857	5.35056e-41	1
Cd55	3.46448e-43	-0.329741	0.789	0.863	6.92896e-40	1
Mafb	5.75368e-43	0.296211	0.813	0.755	1.15074e-39	1
Has2	1.00522e-36	-0.298736	0.419	0.529	2.01045e-33	1
Adm	2.70543e-35	0.253077	0.706	0.641	5.41085e-32	1
Pgf	3.75336e-35	-0.275228	0.654	0.71	7.50672e-32	1
Pla1a	2.1257e-33	-0.293072	0.6	0.698	4.2514e-30	1
Meox1	7.86838e-27	-0.366779	0.402	0.501	1.57368e-23	1
Ifitm1	3.62052e-26	0.413243	0.462	0.371	7.24104e-23	1
C3	2.15999e-25	-0.307336	0.865	0.897	4.31999e-22	1
Tgfbi	2.57418e-24	-0.291109	0.53	0.625	5.14835e-21	1
Pmepa1	9.29257e-24	-0.28792	0.925	0.959	1.85851e-20	1
Angptl7	6.52994e-23	-0.293233	0.32	0.416	1.30599e-19	1
Myoc	3.39998e-22	-0.478163	0.554	0.6	6.79995e-19	1
Ccl11	8.35039e-22	-0.350644	0.518	0.565	1.67008e-18	1
Wisp2	1.07797e-14	-0.28175	0.37	0.443	2.15593e-11	1
Mfap4	4.93942e-14	-0.733377	0.548	0.591	9.87885e-11	1
Ptx3	3.45157e-13	-0.259396	0.414	0.456	6.90315e-10	1
Ccl7	1.05497e-12	-0.511932	0.499	0.564	2.10994e-09	1
Postn	5.15561e-10	-0.460478	0.336	0.393	1.03112e-06	1
Cilp	5.49764e-09	-0.623077	0.362	0.404	1.09953e-05	1
Cst3	1.3095e-08	-0.345818	0.997	0.999	2.619e-05	1
Ptn	1.45522e-07	0.365056	0.396	0.36	0.000291045	1
Cxcl14	2.5809e-05	0.284538	0.596	0.579	0.051618	1
Fgl2	0.000108491	-0.258392	0.704	0.723	0.216982	1
Ccl2	0.00212363	-0.329596	0.375	0.409	1	1
Pi16	0	1.45311	0.998	0.876	0	2
Cd248	0	1.42656	0.993	0.682	0	2
Sema3c	0	1.25505	0.948	0.62	0	2
Efemp1	0	1.20093	0.943	0.64	0	2
Ly6a	0	1.17786	0.998	0.804	0	2
Gfpt2	0	1.14697	0.992	0.795	0	2
Ackr3	0	1.14245	0.996	0.834	0	2
Tmem100	0	1.14018	0.924	0.56	0	2
Efhd1	0	1.0944	0.959	0.543	0	2
Ppp1r14b	0	0.964179	0.993	0.85	0	2
Cd55	0	0.940461	0.996	0.821	0	2
Axl	0	0.912873	1	0.964	0	2
Mfap5	0	0.881911	0.998	0.974	0	2
Adgrd1	0	0.851302	0.949	0.618	0	2
Emilin2	0	0.822308	0.925	0.596	0	2
Pcsk6	0	0.757092	1	0.977	0	2
Timp2	0	0.724973	1	0.998	0	2
Cd34	0	0.715187	1	0.99	0	2
Igfbp7	0	-0.932018	0.999	1	0	2
Mgp	0	-1.88864	0.97	0.999	0	2
Ly6c1	6.94084e-304	1.17448	0.868	0.451	1.38817e-300	2
Fn1	1.58436e-301	1.05102	0.972	0.737	3.16872e-298	2
Bgn	3.42073e-299	-0.95773	0.969	0.999	6.84146e-296	2
Fbn1	1.46164e-297	0.971165	0.998	0.968	2.92327e-294	2
Adamtsl3	2.03378e-296	0.78876	0.942	0.591	4.06755e-293	2
Serpinb6a	3.97022e-295	0.604796	0.999	0.986	7.94044e-292	2
Scara5	3.04429e-294	0.803343	0.995	0.868	6.08857e-291	2
Pla1a	4.69666e-292	0.946795	0.958	0.63	9.39332e-289	2
Jpt1	3.82599e-286	0.723929	0.995	0.869	7.65197e-283	2
Limch1	3.65156e-285	0.782774	0.841	0.424	7.30311e-282	2
Uqcc2	3.45481e-279	0.694731	0.991	0.836	6.90961e-276	2
Pcolce2	9.86566e-277	0.688954	1	0.969	1.97313e-273	2
Cst3	1.70258e-273	-0.938144	1	0.998	3.40515e-270	2
Ugdh	4.97816e-262	1.11053	0.976	0.799	9.95632e-259	2
Rbp1	8.50539e-251	-0.72423	0.938	0.988	1.70108e-247	2
Apoe	6.9372e-250	-2.11826	0.885	0.964	1.38744e-246	2
Dpp4	2.93856e-246	0.679791	0.768	0.394	5.87713e-243	2
Anxa3	2.36844e-243	0.948955	0.967	0.745	4.73687e-240	2
Zfp385a	2.30146e-224	0.66418	0.956	0.744	4.60292e-221	2
Plpp3	2.1647e-222	0.687617	0.998	0.985	4.3294e-219	2
Basp1	2.28669e-218	0.917493	0.873	0.552	4.57337e-215	2
Creb5	4.95774e-214	0.665098	0.958	0.724	9.91548e-211	2
Cygb	6.98297e-214	-0.65774	0.986	0.998	1.39659e-210	2
Lrrn4cl	3.7339e-210	0.681531	0.869	0.558	7.4678e-207	2
Ndrg2	3.44216e-205	-0.684637	0.637	0.9	6.88432e-202	2
Lims2	8.43503e-205	0.541179	0.893	0.602	1.68701e-201	2
Fstl1	2.44725e-204	0.580791	0.999	0.99	4.8945e-201	2
Crispld2	9.31126e-202	-0.773836	0.912	0.981	1.86225e-198	2
Ret	2.30411e-201	0.654373	0.877	0.569	4.60822e-198	2
Uap1	2.83399e-200	0.719597	0.972	0.822	5.66798e-197	2
Zyx	5.07258e-199	0.608337	0.96	0.816	1.01452e-195	2
Col6a3	9.25707e-198	-0.705906	0.832	0.958	1.85141e-194	2
Adamts5	2.75088e-197	0.593081	0.999	0.973	5.50175e-194	2
Ndufa4l2	3.73694e-197	-0.756097	0.469	0.819	7.47388e-194	2
Clec3b	5.35525e-195	0.489507	0.999	0.993	1.07105e-191	2
Ecm1	8.48122e-191	0.586832	0.998	0.924	1.69624e-187	2
Actg1	1.04266e-183	0.621116	1	0.996	2.08532e-180	2
Dbn1	3.3446e-183	0.544578	0.907	0.619	6.6892e-180	2
Has2	4.35991e-182	0.640068	0.775	0.46	8.71982e-179	2
Nhsl1	6.46462e-182	0.483959	0.762	0.459	1.29292e-178	2
Stmn4	1.79847e-181	0.576375	0.661	0.31	3.59693e-178	2
Anxa1	5.00877e-176	0.538503	0.999	0.963	1.00175e-172	2
Metrnl	1.50528e-175	0.511518	0.827	0.511	3.01057e-172	2
Il11ra1	1.51098e-175	-0.631433	0.873	0.949	3.02196e-172	2
Thy1	2.35406e-175	0.696088	0.827	0.555	4.70811e-172	2
Pde8a	3.5342e-174	0.491105	0.738	0.392	7.06841e-171	2
Fbln1	4.42177e-170	-0.689815	0.966	0.995	8.84353e-167	2
Ifi27l2a	1.47984e-166	0.678588	0.997	0.964	2.95967e-163	2
Nov	5.70361e-166	0.674955	0.733	0.463	1.14072e-162	2
Tshz1	6.40045e-165	0.52283	0.914	0.666	1.28009e-161	2
Loxl2	4.13813e-163	0.56078	0.953	0.734	8.27625e-160	2
Ahnak2	8.3381e-161	0.494104	0.962	0.798	1.66762e-157	2
Fndc1	4.1929e-158	0.568171	0.959	0.782	8.3858e-155	2
Spsb1	1.87299e-157	0.448225	0.778	0.483	3.74598e-154	2
Carhsp1	2.18069e-156	0.462789	0.925	0.703	4.36139e-153	2
Spry1	3.18818e-156	-0.627562	0.861	0.952	6.37637e-153	2
Arhgap20	9.46951e-155	0.447916	0.767	0.509	1.8939e-151	2
Ebf1	3.33726e-154	0.575649	0.992	0.955	6.67451e-151	2
Gda	1.05357e-152	0.506063	0.86	0.631	2.10714e-149	2
Cmah	2.24531e-152	0.466086	0.561	0.212	4.49061e-149	2
Ntn4	2.88533e-152	0.513194	0.881	0.626	5.77066e-149	2
Slco3a1	8.4046e-151	0.445696	0.897	0.608	1.68092e-147	2
Car8	3.46521e-145	0.525019	0.731	0.474	6.93042e-142	2
Spon1	6.06347e-145	-0.585619	0.456	0.776	1.21269e-141	2
Ablim1	1.0156e-143	0.462887	0.962	0.819	2.03121e-140	2
S100a6	7.10402e-142	0.347022	1	1	1.4208e-138	2
Dnm1	7.98271e-141	0.394916	0.826	0.53	1.59654e-137	2
Emp3	9.78498e-141	0.43742	0.998	0.988	1.957e-137	2
Bmp1	7.93666e-139	0.463896	0.95	0.817	1.58733e-135	2
Cadm3	2.74436e-136	0.504201	0.691	0.413	5.48872e-133	2
Col15a1	7.33875e-136	-0.538578	0.938	0.991	1.46775e-132	2
Aif1l	9.37398e-136	0.288057	0.596	0.281	1.8748e-132	2
Sept4	4.93065e-135	-0.526894	0.366	0.663	9.86129e-132	2
Galnt16	1.30463e-134	0.3849	0.745	0.465	2.60926e-131	2
Nid1	3.1767e-132	0.408823	0.999	0.99	6.35339e-129	2
Col8a1	3.54115e-130	-0.780597	0.493	0.777	7.0823e-127	2
Fgl2	1.18431e-129	-0.808944	0.477	0.751	2.36861e-126	2
Fgf18	1.27075e-129	0.379627	0.703	0.442	2.5415e-126	2
Anxa2	3.19602e-129	0.382751	0.992	0.971	6.39204e-126	2
Heyl	6.81856e-129	-0.622807	0.462	0.727	1.36371e-125	2
Vcan	1.70056e-128	0.445381	0.961	0.804	3.40113e-125	2
Gas6	3.28605e-126	-0.66361	0.691	0.883	6.5721e-123	2
Tek	6.57438e-126	0.437791	0.93	0.761	1.31488e-122	2
Ahnak	3.58379e-125	0.381308	0.998	0.987	7.16758e-122	2
1700019D03Rik	5.09691e-125	0.425533	0.779	0.542	1.01938e-121	2
Adgrg2	1.07086e-124	0.35046	0.693	0.439	2.14172e-121	2
Cpxm1	1.90668e-124	-0.540353	0.706	0.868	3.81336e-121	2
Flnb	5.64985e-124	0.350993	0.742	0.494	1.12997e-120	2
Ddr2	2.95162e-122	0.436154	0.968	0.882	5.90324e-119	2
Gas7	1.19447e-121	0.429512	0.836	0.595	2.38895e-118	2
Mgll	2.26816e-118	0.378908	0.809	0.538	4.53633e-115	2
Rock2	7.00254e-118	0.411888	0.975	0.883	1.40051e-114	2
Fmo2	1.83456e-116	-0.689807	0.409	0.692	3.66911e-113	2
Flnc	2.57118e-115	0.383793	0.801	0.548	5.14237e-112	2
Aig1	2.73779e-114	0.36462	0.864	0.645	5.47558e-111	2
Lsp1	1.91341e-113	0.413805	0.981	0.873	3.82681e-110	2
Eln	2.78304e-113	-0.75467	0.845	0.923	5.56608e-110	2
C3	4.04461e-113	0.643395	0.972	0.876	8.08922e-110	2
G0s2	4.37816e-113	-0.766756	0.906	0.956	8.75632e-110	2
Gadd45b	3.68932e-112	-0.746526	0.649	0.813	7.37865e-109	2
Arl4d	2.42001e-111	0.273549	0.642	0.41	4.84002e-108	2
Vasn	1.03162e-110	0.410372	0.825	0.601	2.06325e-107	2
Myh10	3.37096e-110	0.381577	0.899	0.696	6.74192e-107	2
Triobp	4.15259e-110	0.37084	0.851	0.633	8.30519e-107	2
Cavin3	7.21454e-110	0.345534	0.998	0.965	1.44291e-106	2
Ces1d	3.10073e-109	0.494076	0.85	0.634	6.20146e-106	2
Trio	5.97018e-108	0.419319	0.838	0.638	1.19404e-104	2
Nbl1	5.37615e-107	0.377458	0.904	0.677	1.07523e-103	2
Adamtsl4	1.55931e-106	0.357693	0.764	0.531	3.11862e-103	2
Bmp4	2.43172e-106	-0.498365	0.488	0.749	4.86344e-103	2
Chst1	1.81183e-103	0.309317	0.658	0.399	3.62367e-100	2
Sptbn1	1.25932e-102	0.282998	1	0.997	2.51863e-99	2
Npr1	1.48595e-101	0.289488	0.72	0.52	2.97189e-98	2
Ifitm3	4.05014e-100	-0.372227	0.998	0.999	8.10029e-97	2
Ndrg1	9.73886e-100	0.334569	0.728	0.49	1.94777e-96	2
Bin1	3.68477e-98	0.334627	0.874	0.687	7.36954e-95	2
Igfbp6	2.51725e-97	0.717784	0.931	0.837	5.0345e-94	2
Cfh	2.09495e-96	-0.514461	0.99	0.993	4.18989e-93	2
Ehd1	3.07297e-94	0.327009	0.884	0.687	6.14594e-91	2
Ackr2	8.05192e-94	0.359398	0.563	0.28	1.61038e-90	2
Igfbp3	1.77607e-93	-1.00138	0.359	0.587	3.55214e-90	2
Nrxn2	6.13799e-93	-0.424544	0.43	0.688	1.2276e-89	2
Dact2	6.50131e-93	0.308148	0.563	0.349	1.30026e-89	2
Antxr2	2.44176e-91	0.35129	0.905	0.75	4.88352e-88	2
Heg1	5.96019e-90	0.33917	0.982	0.891	1.19204e-86	2
Vat1	1.47381e-89	0.316322	0.949	0.811	2.94763e-86	2
Ccnd3	1.53524e-89	0.332768	0.892	0.73	3.07047e-86	2
Htra4	2.09217e-88	0.50462	0.695	0.474	4.18433e-85	2
Rhoc	4.27531e-88	0.317782	0.984	0.938	8.55061e-85	2
Podn	8.57726e-87	-0.433973	0.592	0.776	1.71545e-83	2
Tmem204	1.09379e-86	-0.388436	0.347	0.614	2.18758e-83	2
D630003M21Rik	2.51794e-86	-0.391172	0.39	0.65	5.03588e-83	2
Col4a1	1.58085e-85	-0.44562	0.984	0.987	3.1617e-82	2
S100a10	2.3088e-85	0.329987	0.997	0.992	4.61759e-82	2
Tnfaip2	5.50681e-85	0.32337	0.883	0.647	1.10136e-81	2
Fbln2	6.49398e-85	0.342852	0.998	0.952	1.2988e-81	2
Gm12840	6.63351e-84	0.595799	0.838	0.644	1.3267e-80	2
Mfap4	7.77912e-83	-1.35849	0.348	0.61	1.55582e-79	2
Itih5	1.64506e-82	0.382494	0.94	0.803	3.29012e-79	2
Olfml3	1.96691e-82	-0.38734	0.851	0.931	3.93383e-79	2
Slc6a6	3.16364e-82	0.268442	0.668	0.423	6.32728e-79	2
Tmem119	2.26252e-81	-0.324104	0.373	0.643	4.52503e-78	2
Col4a2	1.13861e-80	-0.438301	0.867	0.904	2.27722e-77	2
Islr	6.2616e-80	0.34705	0.996	0.975	1.25232e-76	2
Klf3	5.19537e-79	0.360937	0.933	0.817	1.03907e-75	2
Art4	5.23078e-79	-0.349874	0.306	0.55	1.04616e-75	2
Gucy1a1	6.35382e-79	-0.563937	0.349	0.58	1.27076e-75	2
Tubb6	3.68784e-76	0.314781	0.864	0.693	7.37568e-73	2
Hspb8	1.15001e-75	0.307472	0.602	0.354	2.30002e-72	2
6030408B16Rik	6.43459e-75	0.359064	0.862	0.678	1.28692e-71	2
Il6ra	8.81316e-75	0.293999	0.729	0.533	1.76263e-71	2
Oaf	2.22608e-74	0.308207	0.985	0.926	4.45216e-71	2
Hivep2	1.30121e-73	0.290157	0.919	0.755	2.60241e-70	2
Diaph1	1.46395e-73	0.275865	0.821	0.612	2.92791e-70	2
Thbd	2.00769e-73	0.362759	0.839	0.684	4.01538e-70	2
Dact3	2.77877e-73	-0.338181	0.478	0.713	5.55753e-70	2
Lsamp	5.1795e-73	-0.372821	0.671	0.809	1.0359e-69	2
Myl6	2.53586e-72	0.271916	1	0.994	5.07172e-69	2
Fhl1	5.85994e-72	0.317205	0.952	0.853	1.17199e-68	2
Slco2b1	2.00302e-71	-0.303801	0.462	0.679	4.00604e-68	2
Pdgfrl	1.80985e-70	-0.472178	0.612	0.759	3.61971e-67	2
Plekho2	5.15902e-69	0.271381	0.818	0.628	1.0318e-65	2
Ramp2	1.42991e-68	0.30881	0.985	0.951	2.85981e-65	2
Myadm	2.25204e-68	0.273302	0.986	0.941	4.50407e-65	2
Meox1	3.93746e-67	-0.630071	0.223	0.507	7.87491e-64	2
Hsd11b1	1.29152e-66	-0.761449	0.638	0.748	2.58304e-63	2
Dhrs3	1.95915e-66	-0.291421	0.394	0.629	3.91831e-63	2
Svep1	2.06864e-66	-0.413476	0.521	0.704	4.13728e-63	2
Igf1	2.8883e-64	-0.445728	0.814	0.891	5.77659e-61	2
Mustn1	3.98521e-64	0.368422	0.624	0.47	7.97041e-61	2
Pamr1	7.74986e-64	0.392018	0.607	0.44	1.54997e-60	2
Gpx3	7.29139e-63	-0.368226	0.992	0.986	1.45828e-59	2
Cdc42ep3	1.43461e-61	-0.379061	0.381	0.585	2.86922e-58	2
Aldh1a1	6.72279e-61	-0.36559	0.81	0.88	1.34456e-57	2
Map1b	9.89158e-61	0.302071	0.76	0.575	1.97832e-57	2
Sulf1	1.12468e-60	0.287018	0.934	0.823	2.24937e-57	2
Ptx3	1.28481e-60	0.271567	0.591	0.424	2.56962e-57	2
Clic4	3.86998e-60	0.26714	0.953	0.866	7.73997e-57	2
D630033O11Rik	7.50317e-60	0.330163	0.661	0.478	1.50063e-56	2
Cd83	9.89752e-60	-0.276554	0.25	0.49	1.9795e-56	2
Ctgf	1.75389e-59	-0.982357	0.404	0.608	3.50778e-56	2
Tm4sf1	1.98007e-59	-0.38896	0.775	0.866	3.96013e-56	2
Vcam1	3.65613e-59	-0.403814	0.759	0.861	7.31225e-56	2
S100a11	6.4715e-59	0.288992	0.995	0.992	1.2943e-55	2
Klf4	9.46074e-58	0.344706	0.999	0.976	1.89215e-54	2
Zeb1	1.15421e-57	0.26403	0.967	0.891	2.30843e-54	2
Rgs3	1.48096e-57	-0.31071	0.397	0.588	2.96193e-54	2
Flrt2	1.0323e-56	0.286659	0.592	0.397	2.06461e-53	2
Id3	3.14224e-56	-0.550669	0.918	0.944	6.28448e-53	2
Tsc22d1	3.18616e-56	-0.350603	0.679	0.791	6.37232e-53	2
Id2	1.00699e-55	-0.527191	0.705	0.837	2.01397e-52	2
Cntfr	3.37629e-54	-0.271355	0.466	0.603	6.75258e-51	2
Adm	7.77048e-54	-0.616254	0.532	0.677	1.5541e-50	2
Fxyd5	2.58049e-53	-0.353159	0.542	0.714	5.16098e-50	2
Fxyd6	3.19447e-53	-0.417508	0.71	0.808	6.38894e-50	2
Gpc3	1.38965e-52	-0.309764	0.46	0.619	2.7793e-49	2
Pdlim3	4.1996e-52	-0.305559	0.373	0.545	8.39921e-49	2
Gsta3	5.923e-52	-0.499194	0.795	0.832	1.1846e-48	2
Glul	8.53005e-52	0.292875	0.937	0.817	1.70601e-48	2
Gucy1b1	2.88748e-51	-0.338018	0.307	0.53	5.77496e-48	2
Icam1	2.90355e-51	-0.330836	0.482	0.67	5.8071e-48	2
Col14a1	8.9466e-51	0.295527	0.936	0.823	1.78932e-47	2
Btg2	2.48221e-50	-0.472597	0.943	0.97	4.96442e-47	2
Crip1	7.35749e-50	0.29937	0.996	0.992	1.4715e-46	2
Tpm4	8.24666e-50	0.26125	0.982	0.927	1.64933e-46	2
Pmepa1	2.12441e-49	-0.490158	0.954	0.949	4.24881e-46	2
Rhoq	4.10736e-48	0.250967	0.881	0.764	8.21471e-45	2
Inmt	6.17468e-48	-0.630305	0.503	0.629	1.23494e-44	2
Jun	2.20313e-47	-0.372209	1	0.996	4.40626e-44	2
Adgre5	1.64434e-46	-0.252126	0.325	0.553	3.28868e-43	2
Csrp1	7.15947e-46	-0.303452	0.672	0.794	1.43189e-42	2
Col6a6	1.04354e-45	-0.310066	0.633	0.745	2.08709e-42	2
Txnip	1.16744e-45	-0.367665	0.897	0.923	2.33487e-42	2
Adamtsl2	6.93225e-45	-0.542046	0.344	0.539	1.38645e-41	2
Rgs17	9.77019e-45	-0.376014	0.472	0.615	1.95404e-41	2
Flna	2.81232e-44	0.267665	0.923	0.847	5.62464e-41	2
Itgbl1	3.36485e-44	-0.44502	0.233	0.47	6.72971e-41	2
Arhgdib	1.16284e-42	-0.28663	0.387	0.567	2.32567e-39	2
Meg3	4.98359e-42	0.294938	0.99	0.956	9.96717e-39	2
Hs3st1	4.36972e-40	0.270405	0.766	0.63	8.73945e-37	2
Ggt5	9.9834e-40	-0.323391	0.617	0.73	1.99668e-36	2
C1s1	7.95555e-39	-0.279726	0.802	0.869	1.59111e-35	2
Klf9	3.98409e-38	-0.290213	0.983	0.986	7.96817e-35	2
Errfi1	6.47021e-38	0.325001	0.937	0.883	1.29404e-34	2
Frzb	1.80505e-37	-0.263451	0.341	0.525	3.6101e-34	2
Penk	3.42803e-37	-0.346508	0.565	0.67	6.85607e-34	2
Cxcl16	1.26319e-36	-0.291167	0.661	0.74	2.52638e-33	2
Adap2	2.06166e-36	-0.279156	0.445	0.58	4.12331e-33	2
Enc1	7.70244e-36	0.252514	0.748	0.621	1.54049e-32	2
Angptl1	1.49605e-35	-0.291732	0.488	0.619	2.99209e-32	2
Mdk	6.14857e-35	-0.422308	0.534	0.616	1.22971e-31	2
Fam46a	3.86046e-34	-0.324357	0.743	0.84	7.72092e-31	2
Col4a4	5.72626e-34	-0.25581	0.634	0.757	1.14525e-30	2
Ifi203	8.95406e-34	-0.34208	0.53	0.661	1.79081e-30	2
Lpl	9.84321e-34	-0.350688	0.997	0.988	1.96864e-30	2
Tgfbi	1.20291e-33	-0.467315	0.472	0.615	2.40581e-30	2
Aspn	1.7362e-32	0.338205	0.829	0.709	3.4724e-29	2
Serpinf1	2.11819e-32	-0.279329	0.97	0.972	4.23638e-29	2
Junb	5.60534e-32	-0.324634	0.992	0.991	1.12107e-28	2
Smoc2	1.28534e-31	-0.283036	0.992	0.982	2.57069e-28	2
Mafb	1.48428e-31	-0.327131	0.676	0.785	2.96856e-28	2
Tbx20	6.83321e-30	-0.32931	0.783	0.822	1.36664e-26	2
Cebpb	2.74707e-29	-0.369263	0.902	0.928	5.49414e-26	2
Kcnk2	2.77366e-29	-0.307408	0.558	0.665	5.54732e-26	2
Nmb	3.95096e-29	-0.405877	0.503	0.598	7.90193e-26	2
Myoc	1.90126e-28	0.461166	0.665	0.576	3.80253e-25	2
Gas1	1.23382e-26	-0.290114	0.984	0.986	2.46763e-23	2
H2-T23	1.45036e-26	-0.254868	0.75	0.812	2.90073e-23	2
Egr1	7.2917e-26	-0.261948	0.967	0.979	1.45834e-22	2
Ier2	3.93118e-25	-0.337026	0.957	0.959	7.86235e-22	2
Foxs1	5.73199e-25	-0.310954	0.289	0.442	1.1464e-21	2
Fosb	1.60137e-24	-0.313993	0.946	0.954	3.20275e-21	2
Cilp	1.27689e-23	-0.619221	0.264	0.41	2.55378e-20	2
Cxcl14	2.15362e-23	-0.930325	0.497	0.596	4.30724e-20	2
Msc	9.74822e-23	-0.300232	0.49	0.587	1.94964e-19	2
H2-Q4	2.87515e-22	-0.253904	0.664	0.722	5.7503e-19	2
AW112010	5.26454e-21	-0.284162	0.64	0.695	1.05291e-17	2
Cebpd	5.14043e-20	-0.301017	0.995	0.992	1.02809e-16	2
Fibin	8.09351e-20	-0.321606	0.798	0.811	1.6187e-16	2
Cxcl1	5.75827e-19	-0.524754	0.845	0.86	1.15165e-15	2
S100a4	9.02854e-18	0.342481	0.65	0.562	1.80571e-14	2
Eef1a2	5.31297e-17	-0.255721	0.393	0.481	1.06259e-13	2
Ier3	7.48296e-17	-0.26432	0.658	0.724	1.49659e-13	2
Cxcl12	2.24124e-16	-0.282562	0.732	0.769	4.48249e-13	2
Tnfaip6	3.01011e-16	0.262826	0.758	0.686	6.02022e-13	2
Fst	6.92898e-16	-0.253229	0.542	0.622	1.3858e-12	2
Zfp36	7.43238e-14	-0.261616	0.943	0.939	1.48648e-10	2
Gm26802	2.62512e-13	-0.463311	0.478	0.547	5.25024e-10	2
Wisp2	4.6595e-12	-0.465997	0.346	0.432	9.319e-09	2
Thbs1	5.40885e-11	-0.291836	0.418	0.516	1.08177e-07	2
Tmem176b	7.06661e-11	-0.353021	0.4	0.455	1.41332e-07	2
Ifit3	1.15833e-10	-0.284845	0.372	0.46	2.31667e-07	2
Hspa1b	3.43205e-09	-0.306953	0.531	0.597	6.86411e-06	2
Mmp3	3.70012e-07	-0.398398	0.405	0.323	0.000740023	2
Mt1	5.98156e-07	-0.46595	0.89	0.883	0.00119631	2
Ifitm1	9.96715e-05	-0.352372	0.361	0.401	0.199343	2
Cd9	3.83327e-271	0.912949	0.996	0.885	7.66655e-268	3
Meox1	8.85621e-252	1.21573	0.906	0.428	1.77124e-248	3
Bgn	1.08815e-233	0.700788	1	0.995	2.1763e-230	3
Col8a1	1.4884e-230	1.09803	0.974	0.719	2.97679e-227	3
Pmepa1	1.47432e-227	0.865816	0.996	0.944	2.94863e-224	3
Lpl	1.02077e-226	-1.09159	0.964	0.992	2.04154e-223	3
Mfap5	1.72478e-218	0.860022	1	0.974	3.44956e-215	3
Pam	1.33634e-207	0.674854	1	0.969	2.67268e-204	3
Mfap4	2.31296e-205	1.0897	0.94	0.54	4.62592e-202	3
Fstl1	1.62708e-202	0.684313	1	0.99	3.25416e-199	3
Csrp2	1.93269e-202	0.83783	0.96	0.67	3.86537e-199	3
Nbl1	7.61027e-196	0.916414	0.957	0.677	1.52205e-192	3
Dpep1	3.49668e-191	-0.980252	0.893	0.98	6.99337e-188	3
Emp1	8.40055e-187	0.619842	0.994	0.894	1.68011e-183	3
Crip1	1.16204e-186	0.873312	1	0.992	2.32409e-183	3
Aspn	4.11531e-185	0.931944	0.973	0.697	8.23061e-182	3
Ctgf	3.75132e-184	1.08005	0.925	0.548	7.50264e-181	3
Vim	9.70973e-174	0.529575	1	0.999	1.94195e-170	3
Ckb	1.40068e-172	0.709901	0.99	0.911	2.80136e-169	3
Cilp	5.88179e-169	1.48329	0.763	0.353	1.17636e-165	3
Lamb1	6.82815e-166	-0.760037	0.827	0.956	1.36563e-162	3
Fbln2	5.33151e-159	0.64371	0.997	0.953	1.0663e-155	3
Gpx3	1.13409e-157	-0.710334	0.95	0.991	2.26818e-154	3
Dpysl3	9.88862e-157	0.538905	0.977	0.851	1.97772e-153	3
Fxyd6	1.65203e-154	0.692736	0.965	0.779	3.30406e-151	3
G0s2	1.04554e-152	-0.982117	0.867	0.959	2.09108e-149	3
Postn	4.22431e-149	1.62946	0.718	0.341	8.44862e-146	3
Ptgis	6.91154e-140	0.484685	0.992	0.949	1.38231e-136	3
Ugp2	9.59512e-139	0.680096	0.99	0.919	1.91902e-135	3
Tagln2	1.11276e-138	0.490675	0.994	0.942	2.22553e-135	3
Tmsb4x	3.14679e-137	0.442093	1	1	6.29358e-134	3
Vcan	3.7794e-135	0.674109	0.972	0.807	7.55881e-132	3
Lmna	1.52832e-125	0.45678	0.995	0.949	3.05664e-122	3
Pi16	7.89351e-125	0.61019	0.996	0.88	1.5787e-121	3
Cyb5r3	4.77274e-123	0.531338	0.904	0.678	9.54548e-120	3
Pmp22	1.32768e-122	0.452332	0.999	0.989	2.65535e-119	3
F2r	1.86884e-118	0.518347	0.89	0.612	3.73768e-115	3
Fxyd5	2.19558e-118	0.583705	0.909	0.67	4.39116e-115	3
Tgfb1	1.92663e-117	0.53086	0.803	0.464	3.85326e-114	3
Enpp2	2.21878e-116	-0.62036	0.759	0.888	4.43755e-113	3
Fibin	3.35778e-116	0.673664	0.96	0.793	6.71556e-113	3
Itgbl1	1.28202e-111	0.463554	0.814	0.402	2.56404e-108	3
Klf9	1.82997e-109	-0.553363	0.968	0.987	3.65995e-106	3
Smoc2	3.48684e-108	-0.58583	0.948	0.987	6.97369e-105	3
Ccdc80	3.99949e-108	0.486374	1	0.995	7.99898e-105	3
Pls3	9.50924e-107	0.404331	0.947	0.742	1.90185e-103	3
Mical2	8.32171e-106	0.454659	0.77	0.432	1.66434e-102	3
Dap	1.49824e-105	0.434984	0.977	0.893	2.99648e-102	3
Adamtsl2	6.09522e-105	0.579758	0.829	0.483	1.21904e-101	3
Serpinf1	1.56714e-103	0.393548	0.996	0.97	3.13427e-100	3
Hmcn2	1.19923e-102	0.543522	0.856	0.512	2.39847e-99	3
Tspo	2.25196e-102	0.44334	0.997	0.98	4.50391e-99	3
Capg	3.71571e-97	0.421461	0.924	0.726	7.43141e-94	3
Timp1	9.38389e-97	0.70837	0.746	0.391	1.87678e-93	3
Ifitm3	1.88496e-94	-0.393382	0.999	0.999	3.76993e-91	3
Clu	2.31445e-92	0.335997	0.538	0.203	4.6289e-89	3
Ggt5	2.78285e-92	-0.506347	0.595	0.729	5.5657e-89	3
Clec3b	2.38145e-90	-0.48259	0.979	0.995	4.7629e-87	3
Nedd9	3.21211e-90	0.367342	0.827	0.526	6.42422e-87	3
Gfra1	3.67122e-90	-0.483567	0.386	0.641	7.34244e-87	3
Tgfbi	7.34537e-90	0.489866	0.876	0.568	1.46907e-86	3
Itih5	4.2936e-88	0.461338	0.953	0.805	8.5872e-85	3
Adcy7	1.17008e-86	0.389211	0.859	0.578	2.34017e-83	3
Myl6	1.74076e-85	0.359888	0.999	0.994	3.48151e-82	3
Scd1	2.69154e-85	0.371198	0.902	0.649	5.38308e-82	3
Sh3bgrl3	4.64592e-85	0.422764	0.955	0.827	9.29184e-82	3
Dkk3	1.46927e-84	0.46145	0.692	0.388	2.93855e-81	3
Jun	3.50047e-84	-0.579152	0.999	0.996	7.00095e-81	3
Cfh	9.65139e-84	0.405726	1	0.992	1.93028e-80	3
Anxa2	1.39142e-83	0.376894	0.995	0.971	2.78285e-80	3
Apoe	1.14158e-82	-1.37629	0.938	0.956	2.28315e-79	3
Col6a6	2.80116e-82	-0.448904	0.633	0.742	5.60231e-79	3
S100a10	2.86262e-82	0.38482	0.997	0.992	5.72524e-79	3
Adamts5	4.711e-82	-0.56681	0.965	0.977	9.422e-79	3
Thbs2	1.27184e-79	-0.481142	0.721	0.83	2.54369e-76	3
Ahnak	5.43817e-79	0.338236	1	0.987	1.08763e-75	3
Igfbp6	1.28909e-78	0.577908	0.946	0.838	2.57819e-75	3
Ogn	9.52758e-77	-0.460474	0.981	0.992	1.90552e-73	3
Rhoc	2.2425e-76	0.354441	0.983	0.94	4.48499e-73	3
Olfml2b	1.234e-75	0.373953	0.873	0.677	2.468e-72	3
Hsd11b1	1.68303e-74	-0.843124	0.636	0.745	3.36607e-71	3
Arhgap24	3.32785e-74	-0.367071	0.479	0.663	6.6557e-71	3
Lamb2	6.18343e-74	0.347619	0.964	0.835	1.23669e-70	3
Actn1	8.4733e-74	0.371883	0.684	0.382	1.69466e-70	3
Angptl7	1.01244e-72	0.378031	0.657	0.36	2.02488e-69	3
Plec	1.87678e-72	0.394117	0.837	0.594	3.75356e-69	3
Tmem119	2.25064e-72	0.308864	0.851	0.585	4.50129e-69	3
Col14a1	2.07257e-71	0.384662	0.973	0.822	4.14513e-68	3
Nr4a2	9.68084e-71	0.330247	0.686	0.442	1.93617e-67	3
C3	1.28332e-70	-0.805556	0.836	0.893	2.56663e-67	3
Ltbp2	1.94571e-70	0.655207	0.53	0.157	3.89141e-67	3
Dbn1	8.31196e-70	0.340712	0.858	0.632	1.66239e-66	3
Lbp	9.49248e-70	0.426061	0.841	0.552	1.8985e-66	3
Atp9a	1.16765e-69	0.319059	0.824	0.568	2.3353e-66	3
Uqcc2	1.38498e-69	0.325472	0.953	0.844	2.76996e-66	3
Cebpd	2.08847e-68	-0.617404	0.987	0.993	4.17694e-65	3
Islr	1.38365e-67	0.40778	0.996	0.976	2.7673e-64	3
Msn	2.99038e-67	0.335788	0.953	0.833	5.98075e-64	3
Rbp1	7.5649e-67	0.405175	0.99	0.981	1.51298e-63	3
Cxcl1	1.85489e-66	-0.931009	0.802	0.864	3.70978e-63	3
Sema3c	6.25437e-65	0.350536	0.846	0.64	1.25087e-61	3
Tmem100	9.39762e-65	0.466565	0.807	0.582	1.87952e-61	3
Sparc	1.17054e-64	0.331121	1	1	2.34109e-61	3
Skil	1.34224e-64	0.298978	0.899	0.7	2.68448e-61	3
C1s1	2.33418e-64	-0.409569	0.807	0.866	4.66837e-61	3
Lifr	2.90195e-63	-0.265144	0.411	0.602	5.8039e-60	3
Lgals1	8.67824e-63	0.337607	1	0.995	1.73565e-59	3
Jam2	2.37007e-62	0.288521	0.752	0.494	4.74014e-59	3
Iqgap1	1.70716e-61	0.303165	0.969	0.853	3.41433e-58	3
Prrx2	3.36552e-61	0.25678	0.583	0.278	6.73104e-58	3
Cavin3	3.95148e-61	0.295986	0.994	0.966	7.90295e-58	3
Zfp36	4.26507e-61	-0.643226	0.913	0.942	8.53013e-58	3
Col5a3	9.69007e-61	-0.44315	0.869	0.899	1.93801e-57	3
Cd248	1.17545e-60	0.355048	0.916	0.699	2.35091e-57	3
Gsta3	7.09971e-60	-0.542796	0.761	0.835	1.41994e-56	3
Nid1	2.82532e-59	-0.341207	0.988	0.991	5.65063e-56	3
Tpm4	4.27302e-59	0.324231	0.982	0.929	8.54604e-56	3
Rab23	5.10729e-59	0.314157	0.755	0.503	1.02146e-55	3
Pla2g4a	5.72673e-59	0.292365	0.812	0.575	1.14535e-55	3
Lhfpl2	6.25009e-59	0.263607	0.638	0.322	1.25002e-55	3
Mgll	1.78666e-58	0.332555	0.78	0.548	3.57333e-55	3
Pnp	1.29031e-57	-0.478941	0.924	0.946	2.58061e-54	3
1700025G04Rik	2.20925e-57	0.301362	0.833	0.628	4.4185e-54	3
Uchl1	4.58038e-57	0.494496	0.6	0.34	9.16076e-54	3
Lbh	4.43272e-56	0.306036	0.789	0.535	8.86544e-53	3
Bhlhe40	1.2666e-55	0.300669	0.885	0.705	2.53321e-52	3
Fbn1	1.63473e-55	0.34361	0.997	0.969	3.26946e-52	3
Enah	1.72592e-55	0.265968	0.68	0.445	3.45183e-52	3
Fosb	5.73233e-55	-0.554063	0.934	0.955	1.14647e-51	3
Nmb	2.81543e-54	-0.434871	0.433	0.603	5.63087e-51	3
Sulf2	5.36246e-54	0.381075	0.947	0.818	1.07249e-50	3
Myoc	1.86256e-53	0.414483	0.779	0.566	3.72512e-50	3
Socs3	2.518e-53	-0.485816	0.942	0.958	5.03599e-50	3
Igfbp4	3.4558e-53	-0.339611	1	0.999	6.91161e-50	3
Junb	4.16502e-53	-0.478812	0.995	0.99	8.33003e-50	3
Ifi205	5.50671e-53	-0.543617	0.657	0.733	1.10134e-49	3
Mustn1	1.00424e-52	0.263462	0.677	0.468	2.00848e-49	3
Map1b	8.05562e-52	0.303083	0.792	0.577	1.61112e-48	3
Rhoq	8.21251e-51	0.281974	0.913	0.764	1.6425e-47	3
Ahnak2	2.85512e-50	0.293008	0.95	0.804	5.71025e-47	3
Bmper	1.01628e-49	-0.269174	0.423	0.568	2.03255e-46	3
Egr1	1.0759e-49	-0.443029	0.977	0.978	2.1518e-46	3
Btg2	1.35755e-49	-0.521103	0.964	0.967	2.71511e-46	3
Tagln	1.81468e-49	0.583442	0.581	0.331	3.62937e-46	3
Akap13	1.1907e-48	0.27468	0.975	0.899	2.38139e-45	3
Kif5b	2.05989e-48	0.26386	0.984	0.915	4.11978e-45	3
Ywhah	3.27534e-48	0.301923	0.922	0.775	6.55067e-45	3
Adm	8.76761e-48	-0.622747	0.567	0.669	1.75352e-44	3
Creb3l2	3.3034e-47	0.291353	0.904	0.748	6.60679e-44	3
Crispld2	6.82619e-47	-0.375516	0.957	0.975	1.36524e-43	3
Dclk1	7.24013e-47	0.323253	0.89	0.713	1.44803e-43	3
Jund	1.54918e-46	-0.320862	1	0.999	3.09836e-43	3
Sulf1	1.95347e-46	0.281277	0.94	0.826	3.90695e-43	3
Pcsk6	3.03633e-46	-0.349603	0.977	0.98	6.07266e-43	3
Tpm1	3.44321e-46	0.257313	0.942	0.853	6.88643e-43	3
Actg1	3.90838e-46	0.323714	1	0.996	7.81677e-43	3
Arap1	4.23564e-46	0.259157	0.845	0.623	8.47128e-43	3
Clec2d	1.78245e-45	-0.359443	0.734	0.822	3.56491e-42	3
Tgfb3	1.42507e-44	0.257857	0.767	0.584	2.85014e-41	3
Tubb5	1.8542e-44	0.287313	0.99	0.951	3.7084e-41	3
Gpx1	1.92826e-44	0.344571	0.966	0.883	3.85651e-41	3
Col4a1	2.52715e-44	-0.336017	0.984	0.987	5.05431e-41	3
Fos	3.73058e-44	-0.375991	0.994	0.988	7.46115e-41	3
2010111I01Rik	5.27421e-44	0.276407	0.812	0.601	1.05484e-40	3
Ifi207	1.45896e-43	-0.412525	0.679	0.727	2.91791e-40	3
Ntn4	3.06633e-43	0.27497	0.834	0.638	6.13267e-40	3
Ccl11	7.68949e-43	-0.626994	0.467	0.56	1.5379e-39	3
Pdgfrl	1.30323e-42	0.294099	0.882	0.726	2.60646e-39	3
Scml4	5.38966e-42	0.271223	0.594	0.328	1.07793e-38	3
Ier5	8.59788e-42	-0.43217	0.831	0.872	1.71958e-38	3
Socs1	5.29396e-41	-0.343397	0.666	0.769	1.05879e-37	3
Ppp1r14b	1.00699e-40	0.262344	0.966	0.857	2.01398e-37	3
Cp	1.51739e-40	-0.351986	0.925	0.935	3.03477e-37	3
Bhlhe41	1.07033e-39	0.279233	0.612	0.377	2.14066e-36	3
Txnip	1.77326e-39	-0.37559	0.884	0.924	3.54652e-36	3
Ier3	1.045e-38	0.347181	0.85	0.702	2.09e-35	3
Fst	4.9988e-38	-0.372841	0.586	0.615	9.99761e-35	3
Phlda3	7.22625e-38	0.274012	0.942	0.83	1.44525e-34	3
Slc16a2	9.35456e-38	-0.314619	0.754	0.802	1.87091e-34	3
Ecm1	1.71886e-37	0.273253	0.984	0.927	3.43772e-34	3
Spry1	2.26602e-37	-0.343373	0.925	0.943	4.53204e-34	3
Inmt	6.0247e-37	-0.661117	0.555	0.62	1.20494e-33	3
Vcam1	1.31725e-35	-0.361597	0.818	0.852	2.6345e-32	3
Dio2	1.73799e-35	0.575325	0.497	0.203	3.47598e-32	3
Cpxm1	1.95541e-35	-0.309857	0.809	0.853	3.91081e-32	3
Slfn5	9.84945e-35	-0.329363	0.862	0.869	1.96989e-31	3
Penk	1.32879e-34	-0.404686	0.649	0.658	2.65758e-31	3
Ackr4	2.45131e-34	0.274529	0.546	0.287	4.90262e-31	3
Rasl11b	2.53375e-34	0.257969	0.669	0.442	5.0675e-31	3
Prss23	3.04293e-34	-0.361665	0.82	0.819	6.08586e-31	3
Ppp1r14a	5.12577e-34	-0.342384	0.776	0.814	1.02515e-30	3
Ass1	8.59893e-34	0.361255	0.554	0.339	1.71979e-30	3
Has1	1.40983e-33	0.331458	0.59	0.413	2.81966e-30	3
H2-Q4	7.28002e-33	-0.324046	0.651	0.721	1.456e-29	3
Ptp4a1	9.49148e-33	0.275355	0.93	0.849	1.8983e-29	3
Cebpb	7.11462e-32	-0.401699	0.922	0.925	1.42292e-28	3
Col6a3	8.27836e-32	-0.273202	0.939	0.944	1.65567e-28	3
Spon1	5.54426e-31	-0.35006	0.727	0.739	1.10885e-27	3
Ncald	6.17749e-31	-0.264134	0.668	0.717	1.2355e-27	3
Ubc	2.81025e-30	-0.257284	0.999	0.998	5.62051e-27	3
Sat1	1.24293e-29	-0.390713	0.965	0.969	2.48586e-26	3
Aldh1a1	2.4914e-29	-0.273862	0.836	0.876	4.9828e-26	3
Gm26802	2.03717e-28	-0.431681	0.415	0.552	4.07433e-25	3
Slc10a6	1.74466e-27	-0.25672	0.583	0.607	3.48932e-24	3
6030408B16Rik	8.43239e-27	-0.383166	0.701	0.7	1.68648e-23	3
Cited2	2.75734e-26	-0.322919	0.671	0.732	5.51468e-23	3
Egr3	4.47707e-26	0.253386	0.585	0.407	8.95414e-23	3
Dapk1	1.44615e-25	-0.285065	0.743	0.72	2.8923e-22	3
Prg4	1.51258e-25	0.589125	0.473	0.233	3.02517e-22	3
Ptprb	1.81883e-25	0.255711	0.459	0.163	3.63765e-22	3
Tppp3	2.09755e-25	0.289523	0.884	0.756	4.19511e-22	3
Slco2b1	2.11072e-25	-0.298564	0.647	0.653	4.22144e-22	3
Dusp1	2.11913e-25	-0.398003	0.961	0.956	4.23827e-22	3
Cst6	6.69741e-25	0.569754	0.468	0.207	1.33948e-21	3
Acta2	1.05266e-24	0.396153	0.546	0.353	2.10533e-21	3
Glul	2.15628e-24	-0.322875	0.854	0.829	4.31256e-21	3
Sfrp1	1.14004e-23	-0.30442	0.912	0.909	2.28008e-20	3
AW112010	2.11017e-23	-0.294917	0.665	0.691	4.22034e-20	3
Uap1	3.09688e-23	0.3087	0.916	0.832	6.19377e-20	3
Scara5	1.09403e-22	-0.272092	0.882	0.884	2.18806e-19	3
Adamts1	1.5492e-22	-0.338833	0.843	0.866	3.0984e-19	3
Mme	7.07539e-22	-0.291259	0.627	0.619	1.41508e-18	3
Ifitm1	6.72986e-21	-0.344313	0.287	0.408	1.34597e-17	3
Ndufa4l2	7.98563e-21	-0.276207	0.744	0.78	1.59713e-17	3
Phlda1	1.05826e-20	-0.328336	0.884	0.888	2.11651e-17	3
Lrrc32	2.54143e-20	-0.267524	0.71	0.697	5.08286e-17	3
Cxcl12	7.61527e-20	-0.314055	0.732	0.768	1.52305e-16	3
Sept4	8.54703e-20	-0.332759	0.622	0.627	1.70941e-16	3
S1pr3	4.1139e-19	-0.255328	0.583	0.617	8.2278e-16	3
Errfi1	2.3662e-17	-0.283738	0.9	0.888	4.7324e-14	3
Rgs17	7.17504e-17	-0.25964	0.559	0.602	1.43501e-13	3
F3	2.76904e-16	-0.258077	0.722	0.723	5.53808e-13	3
Ces1d	3.90144e-16	-0.338119	0.64	0.662	7.80288e-13	3
Cxcl14	5.44441e-16	-1.15534	0.573	0.585	1.08888e-12	3
Hmgcs1	3.96711e-15	0.253882	0.71	0.555	7.93423e-12	3
Fam46a	6.7299e-15	-0.287273	0.833	0.827	1.34598e-11	3
Comp	5.01502e-13	0.513811	0.392	0.2	1.003e-09	3
Trf	5.48378e-13	-0.338617	0.621	0.64	1.09676e-09	3
Adap2	1.26388e-12	-0.297734	0.589	0.561	2.52777e-09	3
Irf1	1.30238e-12	-0.265272	0.753	0.738	2.60475e-09	3
Atf3	1.10841e-11	-0.427526	0.831	0.828	2.21682e-08	3
Efemp1	1.23657e-10	-0.480808	0.713	0.673	2.47314e-07	3
Adamtsl3	1.71398e-10	-0.266459	0.664	0.63	3.42795e-07	3
Igfbp5	3.72229e-10	0.250008	0.47	0.334	7.44457e-07	3
Igfbp3	9.74359e-10	-0.943903	0.576	0.558	1.94872e-06	3
Ccl2	9.06384e-08	0.384212	0.529	0.386	0.000181277	3
Pim1	1.45442e-07	-0.255699	0.669	0.653	0.000290884	3
Eln	4.47155e-07	0.289359	0.93	0.912	0.000894311	3
Gadd45g	6.26487e-07	-0.272571	0.814	0.803	0.00125297	3
Dnajb1	1.41321e-06	-0.301351	0.651	0.663	0.00282641	3
Crlf1	4.47696e-05	0.304022	0.366	0.159	0.0895391	3
Mt1	7.55297e-05	-0.542414	0.918	0.881	0.151059	3
Hspa1a	0.00307266	-0.286472	0.585	0.563	1	3
Ccl7	0.00347006	-0.32679	0.622	0.537	1	3
Gsn	4.19287e-292	0.669152	1	1	8.38574e-289	4
Fgl2	2.32418e-256	1.28773	0.961	0.693	4.64836e-253	4
Fbln1	8.27524e-234	0.754288	1	0.991	1.65505e-230	4
Smoc2	4.48523e-193	-0.850375	0.918	0.99	8.97046e-190	4
Igfbp3	6.90209e-183	2.06547	0.814	0.533	1.38042e-179	4
Col4a1	3.63914e-176	-0.733807	0.933	0.992	7.27828e-173	4
Nid1	8.28456e-176	-0.661756	0.965	0.994	1.65691e-172	4
Apoe	1.46761e-173	1.1317	0.996	0.95	2.93522e-170	4
Tbx20	3.14649e-172	0.82699	0.944	0.804	6.29299e-169	4
Cfh	1.55676e-162	0.570706	1	0.992	3.11352e-159	4
Timp3	7.53393e-162	0.805357	0.996	0.957	1.50679e-158	4
Olfml2b	1.16722e-160	0.611964	0.91	0.673	2.33444e-157	4
Gstm5	1.18511e-160	0.725679	0.957	0.842	2.37021e-157	4
Pdlim3	4.35081e-155	0.768023	0.776	0.499	8.70162e-152	4
Adamts5	1.97616e-154	-0.812436	0.901	0.984	3.95231e-151	4
Cdc42ep3	8.01088e-152	0.804108	0.823	0.533	1.60218e-148	4
Cst3	4.32092e-148	0.552835	1	0.999	8.64183e-145	4
Scara5	1.51527e-137	-0.648204	0.554	0.918	3.03054e-134	4
Clec3b	9.70596e-134	-0.616629	0.959	0.997	1.94119e-130	4
Col4a2	4.72814e-133	-0.613458	0.702	0.92	9.45629e-130	4
Igfbp4	3.56949e-132	0.6126	1	0.999	7.13898e-129	4
Id3	3.54299e-125	0.799682	0.987	0.937	7.08597e-122	4
Lpl	1.72502e-124	-0.75437	0.961	0.992	3.45003e-121	4
Lamb1	1.73854e-123	-0.63493	0.852	0.953	3.47709e-120	4
Igfbp6	3.60587e-123	-0.875484	0.564	0.878	7.21175e-120	4
Dkk3	8.29258e-123	0.506855	0.702	0.388	1.65852e-119	4
Gng8	2.71861e-118	0.446462	0.696	0.372	5.43722e-115	4
Gfra1	1.18934e-117	-0.524796	0.23	0.657	2.37868e-114	4
Phlda1	2.77673e-117	-0.664661	0.609	0.916	5.55346e-114	4
Vim	8.47517e-115	0.430697	1	0.999	1.69503e-111	4
Angpt2	1.76543e-114	0.290734	0.533	0.247	3.53085e-111	4
Gsta3	2.71855e-111	-0.733543	0.579	0.854	5.43709e-108	4
Prss23	6.92304e-111	-0.632319	0.56	0.846	1.38461e-107	4
Tm4sf1	6.93109e-109	0.633654	0.953	0.845	1.38622e-105	4
Smad6	5.21298e-108	0.393491	0.623	0.401	1.0426e-104	4
Cpe	8.49088e-105	0.502255	0.661	0.418	1.69818e-101	4
Ret	3.02928e-103	-0.463389	0.26	0.642	6.05857e-100	4
Vit	4.80709e-102	0.486521	0.844	0.688	9.61419e-99	4
Oaf	2.97728e-100	-0.487445	0.829	0.944	5.95455e-97	4
Csrp1	7.75891e-100	0.553371	0.902	0.767	1.55178e-96	4
Pcsk6	1.17654e-98	-0.544692	0.965	0.982	2.35307e-95	4
Enpp6	3.37829e-97	0.36175	0.582	0.334	6.75658e-94	4
Pla1a	7.7173e-96	-0.696114	0.342	0.704	1.54346e-92	4
Slc16a2	8.42928e-94	0.462855	0.918	0.785	1.68586e-90	4
Ifi205	1.46245e-91	-0.614937	0.469	0.753	2.9249e-88	4
Mgp	4.53253e-87	0.556406	1	0.995	9.06506e-84	4
Ecm1	2.65821e-86	0.471784	0.976	0.928	5.31642e-83	4
Fmo2	9.63831e-86	0.652707	0.853	0.638	1.92766e-82	4
Mdk	5.94716e-85	0.540557	0.801	0.586	1.18943e-81	4
Kcnk2	1.40211e-83	-0.472776	0.326	0.686	2.80422e-80	4
Col5a3	4.23436e-83	-0.515414	0.75	0.911	8.46872e-80	4
Antxr2	9.52723e-82	-0.368952	0.514	0.795	1.90545e-78	4
Hsd11b1	1.11956e-80	-0.796249	0.484	0.761	2.23913e-77	4
Ace	3.05068e-79	-0.450396	0.598	0.842	6.10136e-76	4
Fibin	9.4998e-79	-0.550736	0.558	0.835	1.89996e-75	4
Hmcn2	1.2504e-78	-0.524849	0.205	0.58	2.50081e-75	4
Hmcn1	1.94148e-78	0.33885	0.634	0.452	3.88296e-75	4
Lrrn4cl	2.19914e-78	-0.383214	0.296	0.626	4.39829e-75	4
Ces1d	3.51612e-78	-0.403778	0.344	0.693	7.03224e-75	4
Agap1	1.143e-77	-0.392528	0.418	0.722	2.286e-74	4
Dhrs3	1.5535e-76	0.364189	0.795	0.581	3.107e-73	4
Pdgfrl	1.17114e-75	0.469057	0.885	0.726	2.34228e-72	4
Sfrp2	1.88873e-74	1.0315	0.691	0.487	3.77747e-71	4
Rbp1	2.37505e-74	0.325514	0.997	0.98	4.7501e-71	4
Fst	2.47413e-74	0.614844	0.734	0.6	4.94826e-71	4
Arhgap24	3.92697e-73	-0.325523	0.372	0.674	7.85394e-70	4
Id1	5.39182e-73	0.522606	0.671	0.449	1.07836e-69	4
Adgrd1	2.80189e-71	-0.355166	0.384	0.686	5.60379e-68	4
Dact3	3.74774e-71	0.375388	0.848	0.668	7.49548e-68	4
Cyp1b1	3.82461e-69	0.321847	0.674	0.477	7.64923e-66	4
Fndc1	8.86422e-68	-0.421846	0.589	0.825	1.77284e-64	4
Crispld2	1.6354e-66	-0.482103	0.936	0.977	3.27079e-63	4
Loxl2	4.56561e-66	-0.461979	0.562	0.781	9.13123e-63	4
Cd34	1.3898e-65	-0.424206	0.974	0.993	2.77959e-62	4
Col6a3	3.30227e-65	-0.430188	0.884	0.949	6.60454e-62	4
Thy1	4.75044e-65	-0.380185	0.319	0.615	9.50089e-62	4
Cxcl14	2.22612e-64	-1.39914	0.322	0.611	4.45225e-61	4
Unc5b	9.30487e-64	0.283441	0.64	0.406	1.86097e-60	4
Pcolce2	1.48706e-63	0.347159	0.99	0.971	2.97413e-60	4
Spon2	2.32384e-63	-0.474745	0.554	0.807	4.64768e-60	4
Srpx2	9.4637e-63	-0.379187	0.545	0.776	1.89274e-59	4
Fbln2	1.44505e-62	-0.468334	0.873	0.966	2.8901e-59	4
Tmem176b	1.53053e-62	0.542349	0.627	0.43	3.06107e-59	4
Pdzd2	6.84096e-62	-0.329229	0.39	0.675	1.36819e-58	4
Aoc3	1.48499e-61	0.271937	0.594	0.442	2.96999e-58	4
Lrrc17	2.46348e-61	0.351377	0.802	0.676	4.92697e-58	4
Bmp6	6.32025e-61	-0.30043	0.28	0.604	1.26405e-57	4
Basp1	1.02535e-60	-0.485317	0.331	0.618	2.0507e-57	4
Nnmt	1.37833e-60	-0.356045	0.715	0.877	2.75666e-57	4
Maged2	1.83613e-60	0.44703	0.907	0.806	3.67226e-57	4
Col14a1	3.72254e-60	0.360513	0.938	0.826	7.44508e-57	4
Cntfr	1.64373e-59	0.30934	0.72	0.572	3.28746e-56	4
Tnfaip2	2.78426e-59	-0.429512	0.421	0.701	5.56853e-56	4
Ccdc80	3.29399e-59	0.386496	0.997	0.996	6.58799e-56	4
Hs3st1	1.18792e-57	-0.322036	0.377	0.674	2.37583e-54	4
Fbn1	1.23122e-57	-0.510598	0.948	0.974	2.46243e-54	4
Pcdh19	1.59435e-57	-0.304534	0.435	0.728	3.18869e-54	4
Ifi204	1.77724e-57	-0.264669	0.314	0.608	3.55448e-54	4
Pi16	1.95432e-57	-0.845002	0.757	0.905	3.90863e-54	4
Mme	6.37512e-57	-0.285618	0.382	0.645	1.27502e-53	4
Ifi211	1.58845e-56	-0.285641	0.318	0.615	3.17691e-53	4
Ifi207	4.22731e-55	-0.349849	0.508	0.745	8.45462e-52	4
S100a6	1.53216e-54	-0.269844	1	1	3.06432e-51	4
Ggt5	2.55629e-54	-0.336447	0.493	0.739	5.11257e-51	4
Cd55	4.89077e-53	-0.450011	0.691	0.857	9.78155e-50	4
Abca8b	2.18191e-52	-0.348513	0.641	0.842	4.36383e-49	4
Jund	2.48854e-52	-0.325116	0.997	1	4.97709e-49	4
Spry1	5.16344e-52	-0.388103	0.876	0.948	1.03269e-48	4
Srpx	5.44849e-52	0.365502	0.772	0.658	1.0897e-48	4
Fam46a	8.47235e-51	0.415266	0.91	0.82	1.69447e-47	4
Nrxn2	1.14947e-50	-0.324044	0.416	0.682	2.29893e-47	4
Gas6	1.6455e-50	0.366533	0.935	0.852	3.291e-47	4
Pgf	4.52205e-50	-0.36655	0.476	0.717	9.04411e-47	4
Ifi203	1.69515e-49	-0.386496	0.407	0.67	3.3903e-46	4
Id2	4.80014e-49	0.439348	0.924	0.81	9.60027e-46	4
Tcf21	8.92069e-49	0.320614	0.991	0.972	1.78414e-45	4
Thbd	1.35229e-46	-0.293081	0.469	0.727	2.70457e-43	4
Sulf2	2.73112e-46	0.327909	0.903	0.823	5.46225e-43	4
Ccl11	6.97135e-46	-0.632661	0.365	0.571	1.39427e-42	4
Meox1	3.01137e-45	0.389732	0.665	0.453	6.02273e-42	4
Smad7	9.86699e-45	0.331328	0.801	0.666	1.9734e-41	4
Ndrg2	7.30831e-44	0.302308	0.935	0.861	1.46166e-40	4
D630003M21Rik	9.157e-44	-0.285525	0.391	0.642	1.8314e-40	4
Myoc	5.78308e-42	0.722542	0.681	0.577	1.15662e-38	4
Angptl7	3.02935e-41	0.469334	0.524	0.375	6.0587e-38	4
Il11ra1	6.80386e-41	0.266029	0.973	0.936	1.36077e-37	4
Tmem119	1.16938e-40	0.279974	0.749	0.596	2.33876e-37	4
Ctgf	7.19525e-40	0.320285	0.764	0.565	1.43905e-36	4
Ackr3	1.40152e-39	-0.513039	0.686	0.87	2.80305e-36	4
Cytl1	1.43767e-39	0.498248	0.332	0.143	2.87535e-36	4
Serpinh1	1.63381e-39	-0.250997	0.997	0.997	3.26762e-36	4
Sox9	1.74589e-38	0.310873	0.891	0.819	3.49178e-35	4
Efemp1	4.13149e-38	-0.470959	0.504	0.695	8.26298e-35	4
Mmp3	4.22248e-38	0.320177	0.45	0.321	8.44497e-35	4
Slco2b1	1.40358e-37	-0.271582	0.475	0.671	2.80715e-34	4
Mfap2	1.82437e-37	0.281223	0.767	0.68	3.64874e-34	4
Calcrl	2.47026e-37	-0.279185	0.479	0.681	4.94053e-34	4
Bambi	4.30696e-37	0.285213	0.703	0.577	8.61392e-34	4
Bmp4	6.47475e-37	-0.326732	0.554	0.735	1.29495e-33	4
Ramp2	1.38007e-36	0.264977	0.969	0.953	2.76013e-33	4
Atf5	2.73083e-36	-0.379126	0.831	0.914	5.46167e-33	4
Creb5	8.99639e-36	-0.318698	0.577	0.771	1.79928e-32	4
Raph1	3.30393e-35	0.301618	0.914	0.853	6.60786e-32	4
Fndc5	6.61102e-35	0.253029	0.48	0.38	1.3222e-31	4
Itm2a	6.83807e-35	-0.326604	0.835	0.914	1.36761e-31	4
Fap	8.85073e-34	-0.268871	0.277	0.512	1.77015e-30	4
Insig1	1.15918e-33	-0.260048	0.442	0.657	2.31835e-30	4
Myl9	4.46368e-33	0.254567	0.626	0.49	8.92735e-30	4
Adamtsl3	8.10925e-33	-0.27976	0.433	0.653	1.62185e-29	4
Fabp5	9.27177e-33	0.278821	0.695	0.577	1.85435e-29	4
Nupr1	1.02724e-31	-0.301303	0.861	0.931	2.05448e-28	4
Art4	1.06213e-31	0.280816	0.64	0.509	2.12426e-28	4
Zeb1	1.07169e-31	-0.251915	0.818	0.909	2.14338e-28	4
Col15a1	1.93182e-31	-0.276652	0.978	0.985	3.86363e-28	4
Dusp1	3.62204e-31	-0.375598	0.912	0.961	7.24408e-28	4
Trf	5.59675e-31	0.529662	0.719	0.63	1.11935e-27	4
Ppp1r14b	6.52571e-31	-0.398229	0.767	0.878	1.30514e-27	4
Mat2a	4.6603e-30	-0.278677	0.893	0.952	9.3206e-27	4
Ccl7	1.44274e-29	-0.593881	0.391	0.562	2.88549e-26	4
Thbs2	3.95927e-29	-0.264207	0.686	0.833	7.91855e-26	4
Ccnd1	1.08484e-28	-0.323314	0.394	0.606	2.16968e-25	4
Tgfbi	4.88943e-26	0.258377	0.711	0.586	9.77887e-23	4
Emilin2	5.5089e-26	-0.265126	0.479	0.652	1.10178e-22	4
Tmem100	7.49779e-26	-0.285349	0.407	0.624	1.49956e-22	4
Nmb	6.80114e-25	-0.36385	0.435	0.603	1.36023e-21	4
Cebpd	7.37443e-25	-0.331514	0.988	0.993	1.47489e-21	4
Nr4a1	8.2554e-25	0.306941	0.881	0.848	1.65108e-21	4
Thbs1	9.36613e-25	-0.516812	0.321	0.523	1.87323e-21	4
Klf4	1.05011e-24	-0.342303	0.963	0.98	2.10023e-21	4
Heyl	2.53769e-24	-0.262111	0.546	0.711	5.07538e-21	4
Neat1	1.04593e-22	-0.299484	0.87	0.937	2.09186e-19	4
Jun	1.31005e-22	-0.268269	0.996	0.996	2.62009e-19	4
Fstl1	1.33426e-22	-0.291478	0.976	0.992	2.66852e-19	4
Anxa3	1.38384e-22	-0.402723	0.681	0.782	2.76768e-19	4
Phlda3	1.58115e-21	0.25825	0.877	0.837	3.1623e-18	4
Axl	4.09746e-18	-0.264515	0.957	0.97	8.19493e-15	4
Ifitm1	4.28659e-18	-0.351049	0.241	0.413	8.57318e-15	4
Uap1	5.48091e-18	-0.274523	0.766	0.848	1.09618e-14	4
Cilp	7.70016e-18	-0.398611	0.237	0.408	1.54003e-14	4
Hsp90aa1	1.01989e-17	-0.280818	0.962	0.972	2.03979e-14	4
Nr4a2	1.94332e-17	0.275217	0.513	0.46	3.88665e-14	4
Gadd45g	8.78363e-17	0.251518	0.836	0.801	1.75673e-13	4
Ly6c1	2.17799e-16	-0.375015	0.357	0.516	4.35598e-13	4
Cyr61	2.0012e-15	-0.438357	0.594	0.699	4.0024e-12	4
Ccl2	6.0204e-14	-0.471705	0.258	0.414	1.20408e-10	4
Col8a1	1.0174e-12	-0.338959	0.687	0.749	2.03481e-09	4
Gm26532	2.13681e-12	-0.262683	0.728	0.817	4.27363e-09	4
Cd248	1.23997e-06	-0.375991	0.649	0.727	0.00247993	4
Ly6a	3.53203e-05	-0.311848	0.796	0.83	0.0706406	4
Sema3c	0.00234477	-0.260553	0.577	0.668	1	4
Cst3	6.80876e-258	1.25433	1	0.999	1.36175e-254	5
Cygb	1.05574e-214	0.787196	1	0.996	2.11149e-211	5
Pcsk6	9.45639e-212	-1.07222	0.861	0.989	1.89128e-208	5
Tgfbi	5.76197e-208	1.12485	0.962	0.57	1.15239e-204	5
Mfap4	2.61507e-207	1.83667	0.939	0.551	5.23014e-204	5
Il11ra1	1.18884e-195	0.821588	0.997	0.935	2.37767e-192	5
Lamb1	7.2105e-182	-1.0097	0.793	0.955	1.4421e-178	5
Cfh	1.28622e-176	0.676707	1	0.992	2.57244e-173	5
Gdf10	4.09067e-172	1.00338	0.745	0.309	8.18133e-169	5
Serpinf1	5.10297e-171	0.76839	0.997	0.97	1.02059e-167	5
Foxd1	4.04012e-169	0.939108	0.724	0.25	8.08025e-166	5
Gpc3	2.73293e-163	0.775503	0.891	0.578	5.46586e-160	5
Meox2	2.244e-153	0.678205	0.821	0.394	4.48799e-150	5
Igf1	1.49383e-150	0.804007	0.99	0.874	2.98766e-147	5
Ctgf	3.11519e-147	1.26701	0.931	0.557	6.23039e-144	5
Gas6	4.08404e-145	1.00247	0.99	0.85	8.16808e-142	5
Csrp2	2.35065e-137	0.857583	0.946	0.679	4.7013e-134	5
Mgp	1.24747e-136	0.795311	1	0.995	2.49495e-133	5
Nid1	1.73701e-136	-0.679556	0.957	0.994	3.47401e-133	5
Cilp	1.50693e-135	0.991279	0.776	0.363	3.01386e-132	5
Tspan11	2.34198e-135	0.546171	0.665	0.249	4.68397e-132	5
Ebf1	1.2584e-134	-0.722864	0.78	0.973	2.5168e-131	5
Ccdc3	1.66507e-132	0.597718	0.569	0.132	3.33014e-129	5
Col1a2	6.12532e-132	0.559528	1	1	1.22506e-128	5
Itgbl1	2.72572e-128	0.923352	0.826	0.412	5.45143e-125	5
Prss23	8.32018e-127	-0.773776	0.51	0.843	1.66404e-123	5
Adamtsl2	4.47737e-125	0.942674	0.847	0.491	8.95473e-122	5
Bgn	5.46442e-122	0.679429	1	0.995	1.09288e-118	5
Podn	3.1651e-121	0.649169	0.946	0.739	6.3302e-118	5
Igfbp7	4.14174e-120	0.589042	1	0.999	8.28347e-117	5
Enpp2	6.96886e-116	-0.686104	0.658	0.892	1.39377e-112	5
Serpine2	7.34141e-112	-0.670618	0.656	0.905	1.46828e-108	5
Fbln2	8.08979e-112	-0.735196	0.842	0.966	1.61796e-108	5
Nr2f2	1.28897e-111	0.680053	0.873	0.627	2.57793e-108	5
Tbx20	2.75032e-108	-0.674099	0.523	0.84	5.50063e-105	5
Col5a3	1.49175e-102	-0.672771	0.741	0.908	2.98349e-99	5
Col14a1	5.29818e-101	0.59472	0.977	0.826	1.05964e-97	5
Fhl2	4.20044e-99	0.440467	0.656	0.268	8.40088e-96	5
Fmo2	7.90014e-97	0.763958	0.896	0.64	1.58003e-93	5
Pla1a	3.29794e-96	-0.898272	0.384	0.692	6.59587e-93	5
Gsta3	2.28819e-95	-0.755977	0.562	0.848	4.57638e-92	5
Gxylt2	2.75598e-95	0.563888	0.92	0.743	5.51196e-92	5
Inmt	3.23535e-95	1.13311	0.839	0.597	6.47069e-92	5
F3	3.51628e-95	0.78091	0.915	0.708	7.03256e-92	5
Gng8	6.03554e-95	0.44746	0.733	0.377	1.20711e-91	5
Pmepa1	7.83298e-92	0.662972	0.995	0.946	1.5666e-88	5
Axl	7.2338e-90	-0.632361	0.887	0.975	1.44676e-86	5
Rbp4	7.63486e-89	0.660355	0.72	0.487	1.52697e-85	5
Calcrl	1.42481e-88	-0.471744	0.378	0.684	2.84962e-85	5
Eln	3.61375e-86	0.886274	0.981	0.909	7.22751e-83	5
Lpl	1.08876e-85	-0.701463	0.967	0.991	2.17752e-82	5
Ppp1r14a	1.08946e-84	-0.591118	0.613	0.825	2.17892e-81	5
Abcc9	8.35055e-84	0.359567	0.635	0.315	1.67011e-80	5
Steap4	3.21277e-83	0.474846	0.727	0.432	6.42554e-80	5
Cdh11	1.03946e-82	0.405835	0.637	0.272	2.07891e-79	5
Cd200	1.75779e-82	0.497893	0.738	0.46	3.51558e-79	5
Fbln1	6.76726e-80	0.422623	1	0.991	1.35345e-76	5
Col1a1	1.40434e-79	0.478043	1	1	2.80869e-76	5
Fxyd6	1.68589e-79	0.571414	0.934	0.786	3.37178e-76	5
Clec11a	4.42645e-79	0.434765	0.675	0.334	8.8529e-76	5
Nox4	9.53346e-79	0.333316	0.653	0.318	1.90669e-75	5
Flt3l	2.83912e-78	0.50258	0.773	0.507	5.67824e-75	5
Cxcl12	4.01507e-78	0.787689	0.903	0.754	8.03013e-75	5
Col4a4	1.61816e-77	0.467665	0.927	0.728	3.23632e-74	5
AY036118	4.74399e-76	-0.554965	0.804	0.942	9.48797e-73	5
Fgl2	9.68557e-76	0.450006	0.894	0.704	1.93711e-72	5
Lbh	3.80764e-75	0.525284	0.809	0.54	7.61528e-72	5
Fzd2	6.72611e-75	0.479447	0.842	0.593	1.34522e-71	5
Spock2	3.14554e-74	0.406952	0.747	0.495	6.29109e-71	5
Rbp1	8.02054e-74	0.417588	1	0.981	1.60411e-70	5
Adamts2	1.01898e-69	0.413807	0.97	0.927	2.03796e-66	5
Col3a1	1.79512e-69	0.424104	1	1	3.59025e-66	5
Tmem176b	5.39928e-69	0.511292	0.7	0.429	1.07986e-65	5
Cpe	1.29279e-68	0.424773	0.682	0.423	2.58559e-65	5
Boc	1.08012e-66	0.374367	0.696	0.43	2.16024e-63	5
Prg4	5.8295e-66	0.253145	0.554	0.233	1.1659e-62	5
Kcnk2	1.77307e-65	0.539143	0.851	0.637	3.54614e-62	5
Thbs2	2.25579e-65	-0.436509	0.618	0.835	4.51158e-62	5
Serpina3n	6.08916e-65	0.410591	0.804	0.545	1.21783e-61	5
Apod	1.61178e-64	0.480445	0.741	0.439	3.22357e-61	5
Ifi27l2a	3.20903e-64	-0.720754	0.929	0.971	6.41805e-61	5
Loxl2	1.00792e-63	-0.493758	0.556	0.776	2.01585e-60	5
Pid1	1.06137e-63	0.425989	0.911	0.782	2.12275e-60	5
Cxcl1	2.13532e-62	-0.953377	0.682	0.872	4.27064e-59	5
C4b	1.81758e-61	0.768178	0.589	0.318	3.63517e-58	5
Pcsk5	2.4904e-61	0.421783	0.736	0.483	4.9808e-58	5
Igfbp6	8.33689e-61	0.529749	0.965	0.84	1.66738e-57	5
Col4a1	2.09358e-60	-0.470001	0.988	0.986	4.18716e-57	5
Gfra1	4.01964e-60	-0.461988	0.373	0.635	8.03927e-57	5
Clu	1.02377e-59	0.308036	0.526	0.213	2.04753e-56	5
C7	6.04069e-59	0.483552	0.649	0.379	1.20814e-55	5
Tmem176a	9.92675e-59	0.395862	0.627	0.374	1.98535e-55	5
Cd9	1.86901e-58	0.3726	0.998	0.888	3.73801e-55	5
Jade1	8.15402e-58	-0.384357	0.665	0.865	1.6308e-54	5
Tnfaip2	1.9787e-57	-0.517977	0.47	0.691	3.9574e-54	5
Osr1	2.41637e-57	0.422878	0.856	0.688	4.83275e-54	5
Ctsh	8.48879e-57	0.349764	0.819	0.566	1.69776e-53	5
Ifi205	3.12636e-56	-0.515232	0.547	0.74	6.25272e-53	5
Cxcl16	4.91498e-56	0.436226	0.885	0.719	9.82996e-53	5
Itm2a	1.86098e-55	-0.449965	0.821	0.913	3.72197e-52	5
Basp1	3.4241e-55	-0.541554	0.384	0.607	6.8482e-52	5
Sertad4	4.60592e-55	0.334444	0.767	0.506	9.21185e-52	5
Pcolce2	1.26302e-54	-0.469677	0.934	0.976	2.52604e-51	5
Adamts5	1.97964e-54	-0.520045	0.955	0.978	3.95929e-51	5
Ptgis	8.83059e-54	0.410489	0.97	0.952	1.76612e-50	5
S1pr3	2.57982e-53	-0.343556	0.363	0.633	5.15964e-50	5
Pdlim1	2.31806e-52	-0.306799	0.434	0.668	4.63611e-49	5
Icam1	3.74234e-52	0.36397	0.845	0.632	7.48469e-49	5
Fgf7	4.54008e-52	0.28559	0.651	0.426	9.08016e-49	5
Txnip	1.35246e-51	-0.459405	0.788	0.93	2.70492e-48	5
Mdk	4.61192e-51	0.422575	0.792	0.592	9.22383e-48	5
Mmp3	1.11844e-50	0.717189	0.562	0.316	2.23687e-47	5
Efhd1	1.21533e-50	-0.47192	0.387	0.609	2.43066e-47	5
Il33	1.47326e-49	0.436231	0.719	0.512	2.94652e-46	5
Itih5	4.02184e-49	-0.424457	0.655	0.832	8.04368e-46	5
Pltp	1.90164e-48	0.41952	0.83	0.666	3.80329e-45	5
Pdgfrl	1.38155e-47	0.384971	0.903	0.729	2.76309e-44	5
Sema3d	3.07339e-47	0.360236	0.66	0.447	6.14678e-44	5
Cdc42ep3	5.12978e-46	0.321173	0.773	0.544	1.02596e-42	5
Olfml3	7.04198e-46	0.372917	0.97	0.917	1.4084e-42	5
Lsamp	1.18446e-44	0.329018	0.911	0.783	2.36891e-41	5
Efemp1	1.1882e-43	-0.631763	0.568	0.685	2.37639e-40	5
Aldh1a2	6.33922e-43	-0.355939	0.347	0.59	1.26784e-39	5
Tmem204	2.08927e-41	0.303233	0.799	0.565	4.17853e-38	5
Ndrg2	6.91474e-41	0.350053	0.946	0.862	1.38295e-37	5
Sult5a1	2.42611e-40	0.36829	0.681	0.488	4.85221e-37	5
Gucy1a1	2.21887e-39	0.428934	0.738	0.538	4.43774e-36	5
Dact1	1.52881e-38	0.340482	0.802	0.625	3.05762e-35	5
Zeb1	1.22279e-37	-0.322784	0.858	0.903	2.44558e-34	5
Lamb2	1.42994e-37	0.298859	0.95	0.84	2.85989e-34	5
Crip2	1.94778e-37	-0.265402	0.939	0.979	3.89556e-34	5
Art4	2.76973e-37	0.317562	0.705	0.507	5.53947e-34	5
Ret	4.10767e-37	-0.413326	0.477	0.616	8.21534e-34	5
C1s1	4.67363e-37	0.324664	0.943	0.854	9.34726e-34	5
Sparc	5.20711e-37	0.404986	1	1	1.04142e-33	5
Tgfb2	5.64832e-37	-0.314749	0.641	0.782	1.12966e-33	5
Adap2	2.33656e-36	-0.281623	0.38	0.578	4.67312e-33	5
Paqr6	5.26075e-36	0.258386	0.5	0.257	1.05215e-32	5
Dact3	5.38492e-36	0.283232	0.832	0.674	1.07698e-32	5
Postn	1.25051e-35	-0.40079	0.189	0.391	2.50102e-32	5
Aspa	4.09864e-35	0.306769	0.745	0.591	8.19728e-32	5
Ckb	5.41339e-35	0.503994	0.965	0.915	1.08268e-31	5
Skil	6.04288e-35	0.291378	0.861	0.708	1.20858e-31	5
Dio2	9.15778e-35	0.428758	0.5	0.21	1.83156e-31	5
C3	1.02405e-34	-0.416237	0.795	0.895	2.0481e-31	5
Phlda1	1.09975e-34	0.331849	0.951	0.883	2.19949e-31	5
Oaf	1.47924e-34	-0.324922	0.905	0.936	2.95848e-31	5
Col15a1	1.57403e-34	-0.332516	0.972	0.985	3.14807e-31	5
Id3	2.80134e-34	0.312359	0.981	0.938	5.60269e-31	5
Lbp	3.98795e-33	0.366984	0.773	0.565	7.97591e-30	5
Plat	1.22814e-32	-0.327283	0.604	0.731	2.45627e-29	5
Fbn1	2.06245e-32	-0.432078	0.957	0.973	4.1249e-29	5
Mical2	6.64662e-32	0.286388	0.649	0.45	1.32932e-28	5
Pam	9.7199e-32	0.288862	0.988	0.97	1.94398e-28	5
Hes1	1.21514e-31	-0.395734	0.762	0.88	2.43029e-28	5
Adam19	2.28776e-31	-0.269041	0.557	0.707	4.57552e-28	5
Adcy7	3.03164e-31	0.324755	0.762	0.593	6.06329e-28	5
Bace2	5.60469e-31	0.348756	0.717	0.562	1.12094e-27	5
Anxa1	5.78349e-31	-0.356991	0.953	0.968	1.1567e-27	5
Clic4	7.39611e-31	-0.298803	0.79	0.883	1.47922e-27	5
Abca6	1.01452e-30	-0.296265	0.627	0.735	2.02905e-27	5
Rasl11b	1.29262e-30	0.270537	0.656	0.448	2.58523e-27	5
Col4a3	1.95265e-30	0.294253	0.655	0.457	3.90529e-27	5
Ncald	1.58346e-29	-0.28413	0.604	0.72	3.16692e-26	5
Tmem158	3.32367e-29	0.250329	0.601	0.415	6.64734e-26	5
Thbs1	3.65072e-29	-0.674054	0.342	0.516	7.30144e-26	5
Agap1	2.01868e-28	-0.312926	0.599	0.701	4.03736e-25	5
Msc	2.28701e-28	-0.268906	0.405	0.588	4.57401e-25	5
Actn1	2.84587e-28	0.285538	0.595	0.396	5.69174e-25	5
Vcam1	8.4856e-28	-0.363057	0.753	0.856	1.69712e-24	5
Gadd45a	9.10647e-28	-0.298615	0.406	0.57	1.82129e-24	5
Zfp385a	1.07935e-27	-0.293722	0.632	0.78	2.15871e-24	5
Sfrp1	2.23457e-27	0.408855	0.948	0.907	4.46915e-24	5
Heg1	8.073e-27	-0.26573	0.858	0.906	1.6146e-23	5
Arap1	1.04421e-26	0.271862	0.778	0.634	2.08843e-23	5
Thbd	1.08759e-26	0.393789	0.809	0.694	2.17517e-23	5
Cp	1.85894e-26	-0.334029	0.905	0.936	3.71788e-23	5
Id2	2.01968e-26	0.297477	0.929	0.813	4.03936e-23	5
Enc1	2.68311e-26	-0.252378	0.465	0.65	5.36623e-23	5
Fap	3.12197e-26	-0.266009	0.335	0.501	6.24394e-23	5
Adamts15	4.64217e-26	0.304313	0.641	0.506	9.28435e-23	5
Omd	1.17256e-25	0.270778	0.66	0.505	2.34512e-22	5
Pgf	1.31236e-25	-0.261562	0.54	0.706	2.62471e-22	5
Col6a6	1.48378e-25	-0.275992	0.651	0.737	2.96756e-22	5
Gfpt2	1.18399e-24	-0.522204	0.752	0.824	2.36798e-21	5
Igsf10	3.88384e-24	0.255649	0.783	0.656	7.76769e-21	5
Tmem64	1.74121e-23	-0.264154	0.677	0.778	3.48242e-20	5
Zyx	3.01878e-23	-0.275754	0.767	0.839	6.03757e-20	5
Gda	3.42327e-23	-0.29087	0.601	0.662	6.84654e-20	5
Gadd45b	3.71686e-23	0.273002	0.882	0.787	7.43372e-20	5
Anxa3	5.36678e-23	-0.455735	0.724	0.776	1.07336e-19	5
Islr	7.76236e-23	-0.271785	0.967	0.979	1.55247e-19	5
Srpx2	1.87298e-22	-0.282399	0.719	0.757	3.74595e-19	5
Ier3	2.23384e-22	0.316896	0.835	0.707	4.46769e-19	5
Emilin2	2.26078e-22	-0.278602	0.528	0.644	4.52155e-19	5
Pcdh19	2.34185e-22	-0.267707	0.627	0.706	4.6837e-19	5
Nfkbiz	2.67382e-22	-0.349819	0.783	0.858	5.34764e-19	5
Lrrn4cl	5.12589e-22	-0.298055	0.484	0.603	1.02518e-18	5
Hsd11b1	7.60536e-22	-0.521215	0.635	0.742	1.52107e-18	5
Adamtsl3	1.71021e-21	-0.255599	0.51	0.642	3.42042e-18	5
6030408B16Rik	2.58335e-21	-0.250681	0.569	0.71	5.1667e-18	5
Col8a1	2.73841e-21	0.252409	0.859	0.734	5.47682e-18	5
Cd34	2.17859e-20	-0.254424	0.986	0.991	4.35717e-17	5
Slfn5	2.42876e-20	-0.259364	0.79	0.874	4.85752e-17	5
Fibin	5.00092e-20	-0.314549	0.755	0.813	1.00018e-16	5
Scara5	1.40206e-19	-0.293193	0.844	0.887	2.80413e-16	5
Comp	1.80514e-19	0.680754	0.411	0.203	3.61028e-16	5
Btg1	4.92591e-19	-0.266698	0.821	0.886	9.85182e-16	5
Nt5dc2	1.81083e-18	0.280144	0.464	0.302	3.62166e-15	5
Timp3	1.82987e-18	0.270058	0.981	0.959	3.65975e-15	5
Wisp2	2.59134e-18	0.668796	0.556	0.412	5.18269e-15	5
Creb5	1.84275e-17	-0.279216	0.698	0.757	3.6855e-14	5
Nbl1	6.89775e-17	0.557975	0.773	0.699	1.37955e-13	5
Ccnd1	3.07176e-16	-0.259575	0.472	0.595	6.14352e-13	5
Neat1	4.89664e-16	-0.289984	0.885	0.934	9.79328e-13	5
Ugdh	2.07596e-15	-0.492035	0.778	0.823	4.15192e-12	5
Cdkn1a	3.05697e-15	-0.276641	0.688	0.769	6.11395e-12	5
G0s2	4.48484e-15	-0.337172	0.943	0.95	8.96968e-12	5
Gadd45g	1.57609e-14	0.280421	0.88	0.798	3.15218e-11	5
Arrdc3	4.0548e-14	-0.285006	0.592	0.671	8.1096e-11	5
Uap1	1.4895e-13	-0.281679	0.84	0.84	2.97901e-10	5
Trf	1.5061e-13	-0.32863	0.59	0.642	3.01221e-10	5
Tnfaip6	2.89925e-13	-0.2769	0.623	0.7	5.7985e-10	5
Sorcs2	2.99955e-13	0.258883	0.493	0.37	5.9991e-10	5
Meg3	5.03681e-12	-0.299825	0.965	0.96	1.00736e-08	5
Gm12840	7.20574e-12	-0.32984	0.543	0.677	1.44115e-08	5
Ccl7	1.08588e-11	-0.715459	0.517	0.548	2.17176e-08	5
Angptl7	2.75765e-11	0.428903	0.51	0.379	5.5153e-08	5
Ccl2	2.84484e-11	-0.401948	0.536	0.389	5.68967e-08	5
Ces1d	4.62907e-11	-0.29536	0.641	0.661	9.25814e-08	5
Ccl11	7.1029e-11	0.366173	0.655	0.543	1.42058e-07	5
Cited2	2.69119e-10	-0.253468	0.684	0.73	5.38237e-07	5
Btg2	8.41197e-10	-0.291111	0.969	0.966	1.68239e-06	5
Sat1	9.70973e-10	-0.265894	0.969	0.968	1.94195e-06	5
Klf2	1.25566e-09	-0.327498	0.969	0.962	2.51131e-06	5
Tppp3	2.75459e-09	-0.267484	0.75	0.769	5.50917e-06	5
Fn1	5.08072e-09	-0.30374	0.717	0.769	1.01614e-05	5
Ppp1r14b	5.3557e-09	-0.263385	0.854	0.869	1.07114e-05	5
Cd248	5.99529e-09	-0.413705	0.675	0.723	1.19906e-05	5
Vegfd	2.88185e-06	0.349537	0.557	0.524	0.0057637	5
Atf3	1.18079e-05	-0.323439	0.793	0.831	0.0236157	5
Ly6a	0.000148804	-0.31576	0.812	0.828	0.297608	5
Iigp1	1.6824e-91	2.0115	0.922	0.45	3.36481e-88	6
Ifit3	3.66603e-90	1.94846	0.911	0.438	7.33205e-87	6
Rtp4	2.1688e-89	1.00779	0.943	0.428	4.33759e-86	6
Isg15	5.96859e-89	1.61758	0.948	0.528	1.19372e-85	6
Oasl2	1.15466e-82	1.06356	0.922	0.496	2.30932e-79	6
Gbp7	8.64361e-81	1.27097	0.943	0.529	1.72872e-77	6
Ifit1	5.22462e-80	1.66827	0.849	0.363	1.04492e-76	6
Stat1	8.69606e-80	0.95546	0.938	0.498	1.73921e-76	6
Xaf1	1.45181e-79	0.920472	0.943	0.533	2.90362e-76	6
Mx1	1.76949e-78	0.340177	0.542	0.099	3.53898e-75	6
Ly6e	7.67873e-78	1.00813	1	0.949	1.53575e-74	6
Ifitm3	1.7756e-75	0.749024	1	0.999	3.5512e-72	6
Bst2	4.14128e-68	1.04704	0.979	0.823	8.28256e-65	6
Ifit3b	1.49742e-66	1.14366	0.797	0.313	2.99484e-63	6
Igtp	1.69709e-62	1.07803	0.818	0.398	3.39417e-59	6
Gm4951	4.15062e-59	0.934616	0.771	0.304	8.30124e-56	6
Irgm1	1.09911e-57	0.947271	0.833	0.523	2.19823e-54	6
Gbp3	9.81879e-57	0.836394	0.802	0.343	1.96376e-53	6
Irf7	1.49168e-55	0.754731	0.812	0.42	2.98337e-52	6
Irgm2	5.52407e-55	0.809728	0.786	0.41	1.10481e-51	6
Parp14	2.08627e-53	0.790811	0.88	0.571	4.17254e-50	6
Mndal	1.61417e-52	0.876078	0.88	0.553	3.22834e-49	6
Sp100	6.36426e-52	0.706844	0.911	0.645	1.27285e-48	6
Ifi203	1.63749e-51	1.04822	0.891	0.64	3.27498e-48	6
Cmpk2	3.86648e-51	0.722002	0.755	0.357	7.73296e-48	6
Phf11d	3.16386e-50	0.872265	0.833	0.525	6.32772e-47	6
Stat2	3.59736e-49	0.708666	0.849	0.54	7.19472e-46	6
Slfn5	3.81719e-47	0.675986	0.969	0.866	7.63438e-44	6
Rsad2	1.92092e-45	1.20499	0.672	0.316	3.84184e-42	6
Gbp2	4.6232e-43	1.16275	0.833	0.583	9.24641e-40	6
Ddx58	7.63682e-43	0.583061	0.833	0.491	1.52736e-39	6
Slfn8	2.94826e-42	0.584673	0.734	0.404	5.89651e-39	6
Ifi27l2a	4.04519e-42	0.89823	0.99	0.968	8.09039e-39	6
Tap1	1.8928e-41	0.711541	0.75	0.438	3.78561e-38	6
Eif2ak2	2.41193e-38	0.614697	0.771	0.471	4.82386e-35	6
Rnf213	2.84331e-38	0.691815	0.75	0.436	5.68662e-35	6
Sp110	3.05996e-34	0.572464	0.766	0.49	6.11992e-31	6
H2-K1	4.16861e-34	0.719654	0.99	0.981	8.33722e-31	6
Gbp5	5.14392e-34	0.741129	0.667	0.332	1.02878e-30	6
Psmb8	6.93569e-34	0.781803	0.87	0.753	1.38714e-30	6
H2-D1	7.30891e-34	0.627068	0.995	0.992	1.46178e-30	6
H2-T23	2.95616e-33	0.798451	0.927	0.802	5.91232e-30	6
Usp18	5.91063e-33	0.621978	0.63	0.271	1.18213e-29	6
Lgals3bp	1.24265e-32	0.562473	0.906	0.671	2.4853e-29	6
Clec2d	1.4999e-30	0.566966	0.943	0.81	2.9998e-27	6
Irf9	1.21409e-29	0.457648	0.781	0.487	2.42817e-26	6
Ifi207	1.35932e-28	0.573911	0.896	0.718	2.71864e-25	6
Ifi47	2.66386e-28	0.819553	0.589	0.261	5.32771e-25	6
Ifit2	9.30233e-28	0.444168	0.708	0.415	1.86047e-24	6
Cxcl10	8.88817e-26	1.65544	0.578	0.327	1.77763e-22	6
Parp9	2.83277e-25	0.438329	0.698	0.43	5.66553e-22	6
AW112010	1.02441e-24	0.808124	0.844	0.685	2.04881e-21	6
Psmb9	2.20998e-24	0.600418	0.729	0.494	4.41997e-21	6
Socs1	1.19969e-20	0.600646	0.885	0.756	2.39939e-17	6
Herc6	1.46849e-20	0.471588	0.651	0.427	2.93698e-17	6
Ly6a	3.10126e-20	0.968528	0.932	0.824	6.20253e-17	6
H2-Q4	6.94238e-20	0.489505	0.87	0.711	1.38848e-16	6
Wisp2	1.03808e-19	-0.340964	0.167	0.428	2.07615e-16	6
Samhd1	2.34233e-19	0.530766	0.724	0.547	4.68466e-16	6
Ifi211	7.67043e-18	0.364174	0.792	0.582	1.53409e-14	6
Xist	4.68726e-16	0.461734	0.88	0.701	9.37452e-13	6
Lgals9	9.37251e-16	0.420276	0.781	0.612	1.8745e-12	6
Ifih1	1.204e-15	0.472648	0.656	0.483	2.40801e-12	6
Ddx3y	5.19911e-15	-0.256706	0.365	0.608	1.03982e-11	6
Vcam1	1.09932e-14	0.603691	0.932	0.847	2.19864e-11	6
Irf1	4.73832e-14	0.452087	0.849	0.737	9.47665e-11	6
Fam102b	8.68713e-14	-0.260287	0.568	0.785	1.73743e-10	6
Zbp1	2.69106e-13	0.376141	0.521	0.28	5.38213e-10	6
Pnp	3.78434e-13	0.402719	0.958	0.944	7.56867e-10	6
Irf8	9.59748e-13	0.439155	0.724	0.547	1.9195e-09	6
Trim30a	1.54381e-12	0.562141	0.594	0.427	3.08762e-09	6
Cd274	5.85882e-12	0.257654	0.521	0.35	1.17176e-08	6
Gbp6	9.85148e-12	0.328529	0.495	0.295	1.9703e-08	6
Trim12c	2.18329e-11	0.299962	0.625	0.443	4.36657e-08	6
Plscr2	8.57585e-11	0.310513	0.464	0.263	1.71517e-07	6
Clic4	2.73988e-10	0.371262	0.943	0.875	5.47976e-07	6
Cilp	1.06833e-09	-0.479114	0.229	0.396	2.13667e-06	6
Anxa3	1.22708e-07	-0.358872	0.656	0.775	0.000245416	6
Adamtsl2	1.80391e-07	-0.333763	0.375	0.519	0.000360782	6
Ccl2	2.26204e-07	1.50778	0.536	0.396	0.000452408	6
Slfn2	2.98472e-07	0.405553	0.432	0.226	0.000596943	6
Adamts5	3.50515e-07	-0.271197	0.958	0.977	0.000701029	6
F830016B08Rik	6.29683e-07	0.414256	0.422	0.269	0.00125937	6
Ifi204	4.99497e-06	0.370392	0.641	0.579	0.00998994	6
Cd248	8.91532e-06	-0.321646	0.599	0.722	0.0178306	6
Igfbp6	1.50467e-05	-0.403108	0.807	0.85	0.0300935	6
Tmem100	1.66874e-05	-0.286063	0.5	0.606	0.0333748	6
Tnfaip2	2.07669e-05	0.467697	0.74	0.674	0.0415337	6
Itgbl1	4.81154e-05	-0.250759	0.339	0.444	0.0962309	6
Trim30d	4.85629e-05	0.302751	0.453	0.33	0.0971258	6
Gbp9	5.81938e-05	0.367039	0.448	0.32	0.116388	6
Fbn1	6.88509e-05	-0.291546	0.969	0.972	0.137702	6
Eln	8.03693e-05	-0.366719	0.875	0.915	0.160739	6
Aspn	8.17175e-05	-0.353511	0.641	0.725	0.163435	6
Timp3	9.19462e-05	-0.285753	0.938	0.961	0.183892	6
Samd9l	0.000147819	0.261874	0.536	0.435	0.295639	6
Ccl7	0.000264042	0.847139	0.63	0.543	0.528085	6
Gbp4	0.000591501	0.281689	0.365	0.154	1	6
Mfap5	0.000732213	-0.291354	0.99	0.977	1	6
Ifi205	0.00258752	0.262107	0.755	0.725	1	6
Igfbp3	0.00311419	-0.487753	0.635	0.558	1	6
Pbk	2.36552e-140	0.278876	0.381	0.017	4.73105e-137	7
Mki67	9.19229e-62	0.566852	0.454	0.056	1.83846e-58	7
Mthfd2	7.00728e-45	0.734869	0.918	0.356	1.40146e-41	7
Asns	1.03388e-44	0.632648	0.876	0.329	2.06776e-41	7
Gsn	5.30838e-43	-0.942565	1	1	1.06168e-39	7
Cst3	8.67152e-40	-1.14647	1	0.999	1.7343e-36	7
Fbln1	8.6526e-37	-1.14103	0.897	0.993	1.73052e-33	7
Eprs	8.73771e-37	0.877388	0.99	0.82	1.74754e-33	7
Mgp	5.77914e-35	-1.71988	0.959	0.996	1.15583e-31	7
Atf5	1.31173e-34	0.880668	0.99	0.905	2.62346e-31	7
Cfh	5.85429e-34	-1.05275	0.887	0.994	1.17086e-30	7
Trib3	1.11173e-31	0.677145	0.825	0.387	2.22347e-28	7
Ube2c	5.60406e-30	0.356795	0.515	0.111	1.12081e-26	7
Sfrp1	9.74823e-30	-0.923496	0.701	0.912	1.94965e-26	7
Igfbp7	1.25242e-29	-0.761984	1	1	2.50484e-26	7
Cdkn1a	2.56508e-29	1.07293	1	0.76	5.13017e-26	7
Ogn	2.70032e-29	-0.929603	0.918	0.991	5.40063e-26	7
Dpep1	2.85502e-29	-1.14174	0.928	0.972	5.71003e-26	7
Pck2	4.92043e-29	0.709824	0.897	0.489	9.84087e-26	7
Cyb5r1	6.63257e-29	0.808936	0.814	0.385	1.32651e-25	7
Hspa9	2.00668e-28	0.837471	0.959	0.753	4.01336e-25	7
Gdf15	3.88573e-27	1.20578	0.753	0.369	7.77145e-24	7
Neurl3	2.53153e-26	0.344925	0.722	0.377	5.06307e-23	7
Nupr1	5.49446e-26	0.736154	1	0.924	1.09889e-22	7
Timp3	2.46301e-25	-1.0019	0.856	0.962	4.92603e-22	7
Prc1	9.52014e-25	0.637881	0.619	0.231	1.90403e-21	7
Ccdc80	2.80437e-24	-0.70188	1	0.996	5.60873e-21	7
Clec3b	6.65993e-24	-0.738556	1	0.993	1.33199e-20	7
Timp2	1.36283e-23	-0.593171	0.99	0.998	2.72565e-20	7
Apoe	2.84393e-23	-1.5115	0.825	0.956	5.68785e-20	7
Eln	6.71484e-23	-0.973354	0.691	0.917	1.34297e-19	7
Birc5	8.93599e-23	0.273276	0.598	0.182	1.7872e-19	7
Pcolce2	1.99454e-21	-0.728327	0.928	0.974	3.98908e-18	7
Fmo2	3.4003e-21	-0.680758	0.268	0.663	6.8006e-18	7
Arhgef2	4.80241e-21	0.523637	0.959	0.687	9.60483e-18	7
Plpp3	5.64579e-21	-0.682186	0.928	0.987	1.12916e-17	7
Islr	3.00285e-20	-0.64766	0.876	0.979	6.00569e-17	7
Phgdh	4.44593e-20	0.49684	0.876	0.505	8.89186e-17	7
Tmsb4x	4.91444e-20	-0.476393	1	1	9.82888e-17	7
Hist1h1b	6.76834e-20	0.291407	0.443	0.089	1.35367e-16	7
Hist1h2ap	1.41806e-19	0.338128	0.433	0.086	2.83612e-16	7
Bcat1	5.49442e-19	0.310564	0.722	0.344	1.09888e-15	7
Rbp1	7.77967e-19	-0.578908	0.938	0.983	1.55593e-15	7
Gadd45a	1.89468e-18	0.497588	0.887	0.554	3.78936e-15	7
Igf1	2.60483e-18	-0.712513	0.701	0.884	5.20966e-15	7
Ddit3	9.56753e-18	0.541443	0.897	0.647	1.91351e-14	7
Hist1h2ae	1.44531e-17	0.262845	0.567	0.256	2.89063e-14	7
Gucy1a1	1.6091e-17	-0.488946	0.206	0.556	3.21821e-14	7
Ccnb2	2.65753e-17	0.281978	0.598	0.25	5.31506e-14	7
S100a6	2.96929e-17	-0.429822	1	1	5.93859e-14	7
Lum	2.99597e-17	-0.529248	0.969	0.997	5.99195e-14	7
Tcf21	4.60923e-17	-0.561899	0.856	0.975	9.21847e-14	7
Slc16a2	7.37955e-17	-0.500515	0.619	0.8	1.47591e-13	7
Serpinh1	8.04858e-16	0.331883	1	0.997	1.60972e-12	7
Slc3a2	8.50358e-16	0.489343	0.907	0.796	1.70072e-12	7
Ecm1	1.11902e-15	-0.634876	0.876	0.933	2.23804e-12	7
Lmna	1.59212e-15	0.468493	1	0.953	3.18424e-12	7
Tpx2	1.85656e-15	0.289166	0.546	0.202	3.71311e-12	7
Cenpf	2.03881e-15	0.349535	0.443	0.171	4.07763e-12	7
Aldh1l2	2.68615e-15	0.334803	0.639	0.283	5.37231e-12	7
Podn	6.37219e-15	-0.452738	0.464	0.757	1.27444e-11	7
C1s1	9.84955e-15	-0.542805	0.732	0.862	1.96991e-11	7
Sulf2	1.11075e-14	-0.512471	0.66	0.833	2.22151e-11	7
Osr1	1.31427e-14	-0.379433	0.423	0.703	2.62854e-11	7
Svep1	1.40399e-14	-0.526165	0.454	0.685	2.80798e-11	7
Srxn1	2.03799e-14	0.417126	0.784	0.471	4.07597e-11	7
Snhg12	2.27622e-14	0.604919	0.907	0.761	4.55244e-11	7
Olfml3	2.44774e-14	-0.497166	0.732	0.923	4.89548e-11	7
Cdca8	4.26681e-14	0.300453	0.526	0.224	8.53362e-11	7
Ndrg2	5.02531e-14	-0.475724	0.742	0.87	1.00506e-10	7
Plk2	5.23394e-14	0.315793	0.794	0.51	1.04679e-10	7
Adamtsl2	1.00497e-13	-0.595078	0.227	0.519	2.00994e-10	7
Ifitm3	1.69937e-13	-0.390963	0.99	0.999	3.39873e-10	7
Gas6	1.7961e-13	-0.507709	0.649	0.862	3.5922e-10	7
Srpx	1.90608e-13	-0.403606	0.485	0.671	3.81215e-10	7
Lgi2	3.46057e-13	0.354421	0.701	0.397	6.92115e-10	7
Smoc2	6.20096e-13	-0.519661	0.948	0.984	1.24019e-09	7
Col4a4	6.58955e-13	-0.464257	0.546	0.744	1.31791e-09	7
Wars	9.75792e-13	0.258603	0.773	0.476	1.95158e-09	7
Cenpa	1.12476e-12	0.254354	0.639	0.344	2.24952e-09	7
Igfbp4	2.55838e-12	-0.436328	1	0.999	5.11675e-09	7
Cygb	3.52256e-12	-0.44052	1	0.996	7.04512e-09	7
Trf	3.88005e-12	-0.395102	0.361	0.642	7.76009e-09	7
Col3a1	4.36919e-12	-0.372394	1	1	8.73838e-09	7
Gpx3	4.68756e-12	-0.463765	0.979	0.987	9.37513e-09	7
Fndc1	6.99297e-12	-0.48931	0.68	0.805	1.39859e-08	7
Itm2a	7.57133e-12	-0.45796	0.835	0.907	1.51427e-08	7
G0s2	7.80722e-12	-0.764444	0.866	0.951	1.56144e-08	7
Top2a	1.21032e-11	0.541255	0.412	0.146	2.42065e-08	7
Cxcl12	1.25501e-11	-0.485555	0.629	0.766	2.51001e-08	7
Cks2	1.50123e-11	0.297357	0.608	0.314	3.00246e-08	7
Mfap2	3.75505e-11	-0.357133	0.546	0.69	7.51009e-08	7
Fgl2	4.18594e-11	-0.810365	0.608	0.719	8.37187e-08	7
Col6a3	4.40623e-11	-0.463787	0.825	0.945	8.81246e-08	7
Rnf122	4.4221e-11	-0.266952	0.371	0.63	8.84421e-08	7
Rgs17	4.58878e-11	-0.322467	0.34	0.601	9.17757e-08	7
Vegfa	4.99931e-11	0.447802	0.804	0.587	9.99862e-08	7
Serpina3n	6.00237e-11	-0.31411	0.32	0.567	1.20047e-07	7
Nid1	7.53717e-11	-0.385238	0.99	0.991	1.50743e-07	7
Hspa1a	8.16976e-11	0.771134	0.845	0.562	1.63395e-07	7
Spon1	9.8647e-11	-0.39689	0.495	0.741	1.97294e-07	7
Calcrl	1.61028e-10	0.34293	0.907	0.659	3.22057e-07	7
Ifrd1	2.43962e-10	0.485641	0.969	0.784	4.87924e-07	7
Clic4	2.4757e-10	0.337028	0.948	0.876	4.9514e-07	7
Golgb1	9.96672e-10	0.366167	0.918	0.734	1.99334e-06	7
Col8a1	1.10878e-09	-0.587552	0.567	0.745	2.21755e-06	7
Col1a1	1.78779e-09	-0.3073	1	1	3.57558e-06	7
Sept4	2.36302e-09	-0.306181	0.402	0.63	4.72603e-06	7
Chpf	2.40294e-09	0.358159	0.876	0.704	4.80587e-06	7
Spon2	2.79112e-09	-0.485608	0.608	0.786	5.58225e-06	7
Ckb	2.94128e-09	-0.455179	0.825	0.92	5.88256e-06	7
Selenbp1	3.77349e-09	-0.358449	0.825	0.893	7.54699e-06	7
Col4a1	5.33217e-09	-0.412954	0.969	0.987	1.06643e-05	7
Ncald	7.43648e-09	-0.291408	0.515	0.715	1.4873e-05	7
Ckap2	8.61939e-09	0.259657	0.412	0.129	1.72388e-05	7
Sfrp2	9.00578e-09	-0.520919	0.33	0.508	1.80116e-05	7
Gpc3	9.60657e-09	-0.306191	0.474	0.602	1.92131e-05	7
Fbln5	9.69589e-09	-0.356198	0.866	0.943	1.93918e-05	7
Ppp1r14b	1.58568e-08	0.311372	0.969	0.866	3.17137e-05	7
Gstm5	2.0667e-08	-0.338047	0.763	0.854	4.1334e-05	7
Cdc42ep3	2.31002e-08	-0.329253	0.381	0.562	4.62005e-05	7
Ramp2	2.34763e-08	-0.343646	0.928	0.955	4.69525e-05	7
Cp	2.40656e-08	-0.399958	0.907	0.934	4.81312e-05	7
Ace	3.30009e-08	-0.365399	0.722	0.82	6.60018e-05	7
Slit3	3.44267e-08	-0.269638	0.577	0.706	6.88534e-05	7
Vcam1	3.94596e-08	-0.322358	0.691	0.851	7.89192e-05	7
Chchd10	5.3321e-08	0.476956	0.546	0.29	0.000106642	7
Pid1	5.64416e-08	-0.308959	0.691	0.792	0.000112883	7
Tsc22d1	8.89026e-08	-0.300454	0.66	0.779	0.000177805	7
Agap1	9.22438e-08	0.311818	0.887	0.691	0.000184488	7
Id2	9.45922e-08	-0.488164	0.68	0.823	0.000189184	7
Bgn	9.50544e-08	-0.417801	1	0.995	0.000190109	7
Csrp2	1.02992e-07	-0.423527	0.536	0.7	0.000205984	7
Tuba1c	1.05396e-07	0.251739	0.691	0.473	0.000210792	7
Cdkn1c	1.07107e-07	-0.329356	0.588	0.765	0.000214214	7
Sod3	1.5594e-07	-0.333711	0.773	0.863	0.00031188	7
AW112010	1.63564e-07	-0.323363	0.515	0.691	0.000327128	7
Vit	1.6909e-07	-0.324417	0.67	0.703	0.00033818	7
Mdk	1.91443e-07	-0.339552	0.464	0.608	0.000382886	7
Nop58	1.96627e-07	0.275175	0.866	0.699	0.000393254	7
Igfbp6	2.05271e-07	0.403391	0.928	0.848	0.000410543	7
Rock2	2.08827e-07	0.310467	0.969	0.893	0.000417654	7
Mfap4	2.27151e-07	-1.2464	0.454	0.58	0.000454301	7
Penk	2.39157e-07	-0.391141	0.588	0.658	0.000478314	7
Tbx20	2.99857e-07	-0.414112	0.763	0.818	0.000599714	7
Hmox1	3.44185e-07	0.335327	0.763	0.521	0.00068837	7
Art4	4.12938e-07	-0.272244	0.392	0.523	0.000825875	7
Tmem204	5.95247e-07	-0.25022	0.423	0.584	0.00119049	7
Smc2	6.15213e-07	0.288742	0.66	0.404	0.00123043	7
Il11ra1	7.01241e-07	-0.355612	0.907	0.94	0.00140248	7
Slfn5	7.43283e-07	-0.355306	0.814	0.869	0.00148657	7
Gadd45g	8.08149e-07	-0.358703	0.722	0.805	0.0016163	7
Fstl1	8.74082e-07	-0.323618	0.99	0.991	0.00174816	7
Gas1	1.019e-06	-0.359515	0.928	0.987	0.002038	7
Itgbl1	1.32103e-06	-0.338889	0.289	0.443	0.00264205	7
Fam46a	1.32572e-06	-0.294996	0.784	0.829	0.00265145	7
Thbd	1.89151e-06	-0.368241	0.619	0.704	0.00378302	7
Ctgf	2.3996e-06	-0.611074	0.433	0.586	0.00479919	7
Mat2a	2.48436e-06	0.306553	0.979	0.946	0.00496871	7
Gadd45b	2.67638e-06	-0.351851	0.68	0.795	0.00535275	7
Thbs2	2.90831e-06	-0.357273	0.763	0.82	0.00581662	7
Stmn1	3.39337e-06	0.739853	0.536	0.327	0.00678675	7
Aldh1a1	3.58997e-06	-0.269707	0.835	0.872	0.00717995	7
Cebpd	4.28906e-06	-0.403181	0.99	0.993	0.00857813	7
Col14a1	4.31584e-06	-0.37157	0.794	0.837	0.00863168	7
Odc1	8.42617e-06	0.277099	0.794	0.639	0.0168523	7
Id3	8.70342e-06	-0.4328	0.948	0.941	0.0174068	7
Gm26917	1.34014e-05	0.366124	0.804	0.656	0.0268029	7
Serpinf1	1.4157e-05	-0.310285	0.979	0.972	0.028314	7
Plat	1.66072e-05	-0.29556	0.691	0.723	0.0332144	7
S1pr3	1.80445e-05	-0.28965	0.526	0.615	0.036089	7
Vcan	2.37368e-05	-0.327568	0.711	0.824	0.0474736	7
Neat1	2.51473e-05	0.323671	0.969	0.93	0.0502947	7
Mmp3	3.20989e-05	-0.338812	0.237	0.334	0.0641977	7
Aspn	4.83713e-05	-0.361482	0.639	0.724	0.0967426	7
Igfbp3	4.95284e-05	-0.917219	0.526	0.56	0.0990568	7
Hsd11b1	6.83938e-05	-0.570428	0.67	0.736	0.136788	7
Glul	7.55534e-05	-0.295149	0.835	0.832	0.151107	7
Fgf21	8.27681e-05	0.287861	0.423	0.049	0.165536	7
Fibin	9.90231e-05	0.37472	0.887	0.808	0.198046	7
Pnp	0.00011253	-0.344388	0.918	0.944	0.22506	7
Gxylt2	0.000139311	-0.272545	0.742	0.755	0.278623	7
Ndrg1	0.000147463	0.258866	0.691	0.516	0.294926	7
Tubb4b	0.000176978	0.412105	0.876	0.851	0.353957	7
Tm4sf1	0.000184596	-0.284675	0.814	0.855	0.369192	7
Ppp1r14a	0.00020593	-0.259846	0.732	0.811	0.41186	7
Mfap5	0.000296009	-0.401981	1	0.977	0.592019	7
Fst	0.000380999	-0.320624	0.608	0.613	0.761999	7
Pmepa1	0.000432932	-0.404942	0.969	0.949	0.865864	7
Klf6	0.000490179	0.371216	0.969	0.936	0.980358	7
Meox1	0.00050163	-0.313399	0.351	0.475	1	7
Nmb	0.000529604	-0.319647	0.546	0.587	1	7
Fxyd6	0.000577093	-0.265079	0.784	0.797	1	7
Btg1	0.000613735	0.283855	0.938	0.881	1	7
Lsamp	0.000671962	-0.264062	0.814	0.792	1	7
Inmt	0.000700083	-0.70023	0.67	0.613	1	7
Ifi27l2a	0.00071304	-0.290068	0.969	0.968	1	7
Fbn1	0.000733846	-0.299228	0.959	0.972	1	7
Pgf	0.00106761	0.271443	0.794	0.693	1	7
Col6a6	0.0012498	-0.266721	0.722	0.731	1	7
Klf4	0.00148892	0.263727	1	0.978	1	7
C3	0.00185943	-0.545945	0.876	0.888	1	7
Ly6a	0.00242805	-0.618769	0.887	0.826	1	7
Nbl1	0.00249056	-0.380247	0.67	0.705	1	7
Fn1	0.00323921	-0.287369	0.763	0.765	1	7
Ly6c1	0.00344832	-0.355046	0.454	0.501	1	7
Atf3	0.0038465	0.70314	0.887	0.828	1	7
Adm	0.00570304	-0.297031	0.588	0.661	1	7
Tmpo	0.00674486	0.266509	0.784	0.681	1	7
Myoc	0.00912978	-0.485651	0.608	0.586	1	7
