# Supplementary material for: Defining Transcriptomic Heterogeneity between Left and Right Ventricle-Derived Cardiac Fibroblasts
Source: Cells. 2024 Feb 10;13(4):327. doi: 10.3390/cells13040327 (PMC10887120; doi:10.3390/cells13040327)
Supplement: Supplementary file 1 [file cells-13-00327-s001.zip › Differentially expressed genes between LV- and RV-derived CFs Table S1.xlsx]

## Sheet: limmaGeneResults2
Gene Symbol	Entrez Gene ID	logFC	AveExpr	t	P.Value	adj.P.Val	B		To	Entrez Gene ID	From	To	Spe	cies Gene	Name
IGFBP3	16009	-2.18756	6.4373	-15.2296	5.45026e-09	4.03973e-05	11.0441		ABCB7	11306	11306	ABCB7	Mus	musculus	ATP-binding cassette, sub-family B (MDR/TAP), member 7(Abcb7)
CCL11	20292	-1.39639	5.53902	-15.5738	4.25922e-09	4.03973e-05	11.1743		ACE	11421	11421	ACE	Mus	musculus	angiotensin I converting enzyme (peptidyl-dipeptidase A) 1(Ace)
VIT	74199	-1.23519	6.16606	-14.6503	8.34978e-09	4.1259e-05	10.6816		adamts1	11504	11504	adamts1	Mus	musculus	a disintegrin-like and metallopeptidase (reprolysin type) with thrombospondin type 1 motif, 1(Adamts1)
INMT	21743	-1.33626	6.434	-11.3796	1.2876e-07	0.000383417	8.13103		ADCY7	11513	11513	ADCY7	Mus	musculus	adenylate cyclase 7(Adcy7)
AOX3	71724	-2.54898	3.37915	-11.375	1.29323e-07	0.000383417	7.38093		ADORA1	11539	11539	ADORA1	Mus	musculus	adenosine A1 receptor(Adora1)
COL8A1	12837	1.13893	8.7982	10.8661	2.10204e-07	0.000472994	7.62043		ADRA1A	11549	11549	ADRA1A	Mus	musculus	adrenergic receptor, alpha 1a(Adra1a)
FBLN2	14115	0.597611	11.1239	10.8039	2.23351e-07	0.000472994	7.46085		ANGPT2	11601	11601	ANGPT2	Mus	musculus	angiopoietin 2(Angpt2)
CCND1	12443	1.18884	6.71796	10.2992	3.69501e-07	0.000547748	7.09656		ANK3	11735	11735	ANK3	Mus	musculus	ankyrin 3, epithelial(Ank3)
CTGF	14219	0.846681	8.79797	10.3056	3.67113e-07	0.000547748	7.05963		SLC25A5	11740	11740	SLC25A5	Mus	musculus	solute carrier family 25 (mitochondrial carrier, adenine nucleotide translocator), member 5(Slc25a5)
ASPN	66695	0.935905	7.09075	10.38	3.40419e-07	0.000547748	7.17579		AOC3	11754	11754	AOC3	Mus	musculus	amine oxidase, copper containing 3(Aoc3)
FGF10	14165	-1.49137	3.78909	-10.0812	4.62123e-07	0.000570876	6.62035		AOX1	11761	11761	AOX1	Mus	musculus	aldehyde oxidase 1(Aox1)
THBS1	21825	0.600781	10.2547	10.0889	4.585e-07	0.000570876	6.7748		SPEG	11790	11790	SPEG	Mus	musculus	SPEG complex locus(Speg)
PPL	19041	-0.837451	8.65006	-9.9035	5.56228e-07	0.000588966	6.61175		APOD	11815	11815	APOD	Mus	musculus	apolipoprotein D(Apod)
WNT5A	22418	-1.05768	4.95786	-9.95171	5.28821e-07	0.000588966	6.702		APOE	11816	11816	APOE	Mus	musculus	apolipoprotein E(Apoe)
ITGBL1	223272	1.01094	7.75873	9.66547	7.15967e-07	0.000707566	6.41576		AQP1	11826	11826	AQP1	Mus	musculus	aquaporin 1(Aqp1)
SLC38A4	69354	-1.37629	3.58855	-9.44722	9.0643e-07	0.000790407	5.99531		ASS1	11898	11898	ASS1	Mus	musculus	argininosuccinate synthetase 1(Ass1)
LSAMP	268890	-0.701858	7.07036	-9.47925	8.75353e-07	0.000790407	6.22216		ATP1A1	11928	11928	ATP1A1	Mus	musculus	ATPase, Na+/K+ transporting, alpha 1 polypeptide(Atp1a1)
PRRT4	101359	1.43355	3.47746	9.34554	1.01321e-06	0.000834432	5.68514		ATP1B1	11931	11931	ATP1B1	Mus	musculus	ATPase, Na+/K+ transporting, beta 1 polypeptide(Atp1b1)
BGN	12111	0.619736	11.6351	9.11287	1.31202e-06	0.000955334	5.59537		ATP10A	11982	11982	ATP10A	Mus	musculus	ATPase, class V, type 10A(Atp10a)
FST	14313	-1.80636	4.22965	-9.11799	1.30452e-06	0.000955334	5.75546		AXIN2	12006	12006	AXIN2	Mus	musculus	axin 2(Axin2)
septin9	53860	0.817706	6.49378	9.07285	1.37238e-06	0.000955334	5.80446		BCL6B	12029	12029	BCL6B	Mus	musculus	B cell CLL/lymphoma 6, member B(Bcl6b)
HMCN1	545370	-1.05003	4.98489	-9.04396	1.41779e-06	0.000955334	5.77334		BGN	12111	12111	BGN	Mus	musculus	biglycan(Bgn)
CREB3L2	208647	0.57852	8.57823	8.98928	1.50826e-06	0.000972105	5.61367		BMP6	12161	12161	BMP6	Mus	musculus	bone morphogenetic protein 6(Bmp6)
LECT1	16840	-0.884031	5.69888	-8.77464	1.92813e-06	0.00119094	5.47159		C3	12266	12266	C3	Mus	musculus	complement component 3(C3)
SLC16A2	20502	-0.698502	7.15778	-8.706	2.08768e-06	0.00123791	5.34236		CAPG	12332	12332	CAPG	Mus	musculus	capping protein (actin filament), gelsolin-like(Capg)
TIMP3	21859	-0.669659	10.1882	-8.67002	2.17696e-06	0.0012412	5.13406		CAPN2	12334	12334	CAPN2	Mus	musculus	calpain 2(Capn2)
LTBP2	16997	1.14343	7.26641	8.60875	2.33854e-06	0.00126656	5.26076		SERPINH1	12406	12406	SERPINH1		Mus	musculus serine (or cysteine) peptidase inhibitor, clade H, member 1(Serpinh1)
POSTN	50706	1.09696	7.84731	8.58936	2.39232e-06	0.00126656	5.21137		CCND1	12443	12443	CCND1	Mus	musculus	cyclin D1(Ccnd1)
ADCY7	11513	0.671307	7.78419	8.4488	2.82428e-06	0.00130623	5.01151		CDR2	12585	12585	CDR2	Mus	musculus	cerebellar degeneration-related 2(Cdr2)
EMP1	13730	0.501692	9.5357	8.47052	2.75241e-06	0.00130623	4.94441		CHRM3	12671	12671	CHRM3	Mus	musculus	cholinergic receptor, muscarinic 3, cardiac(Chrm3)
GNAI1	14677	-0.903315	4.81429	-8.38431	3.04987e-06	0.00130623	5.02831		CKB	12709	12709	CKB	Mus	musculus	creatine kinase, brain(Ckb)
TNC	21923	1.2874	4.55945	8.437	2.86419e-06	0.00130623	5.00705		CNTFR	12804	12804	CNTFR	Mus	musculus	ciliary neurotrophic factor receptor(Cntfr)
ADAMTSL2	77794	0.89953	7.77181	8.46748	2.76233e-06	0.00130623	5.04796		COL4A1	12826	12826	COL4A1	Mus	musculus	collagen, type IV, alpha 1(Col4a1)
GALNT15	78754	-0.735417	6.49138	-8.41367	2.94488e-06	0.00130623	5.02538		COL4A2	12827	12827	COL4A2	Mus	musculus	collagen, type IV, alpha 2(Col4a2)
CCBE1	320924	-1.50892	3.80665	-8.37499	3.08406e-06	0.00130623	4.90535		COL4A3	12828	12828	COL4A3	Mus	musculus	collagen, type IV, alpha 3(Col4a3)
CNTFR	12804	-0.816406	5.51603	-8.24062	3.62523e-06	0.0013368	4.86008		COL5A1	12831	12831	COL5A1	Mus	musculus	collagen, type V, alpha 1(Col5a1)
COL4A2	12827	0.449525	10.7451	8.21778	3.72695e-06	0.0013368	4.54406		COL5A2	12832	12832	COL5A2	Mus	musculus	collagen, type V, alpha 2(Col5a2)
SDPR	20324	-0.700685	5.75729	-8.27132	3.49316e-06	0.0013368	4.88147		COL6A3	12835	12835	COL6A3	Mus	musculus	collagen, type VI, alpha 3(Col6a3)
IP6K1	27399	-0.689803	6.70047	-8.22786	3.68169e-06	0.0013368	4.7821		COL8A1	12837	12837	COL8A1	Mus	musculus	collagen, type VIII, alpha 1(Col8a1)
rspo3	72780	-3.06376	0.444386	-8.20451	3.78747e-06	0.0013368	2.13411		COL1A1	12842	12842	COL1A1	Mus	musculus	collagen, type I, alpha 1(Col1a1)
LOXL2	94352	0.493414	9.1814	8.27871	3.46215e-06	0.0013368	4.72023		CPE	12876	12876	CPE	Mus	musculus	carboxypeptidase E(Cpe)
COL6A6	245026	-0.621308	9.85584	-8.27076	3.49555e-06	0.0013368	4.64993		CRIP1	12925	12925	CRIP1	Mus	musculus	cysteine-rich protein 1 (intestinal)(Crip1)
MICAL2	320878	0.72927	7.16561	8.1147	4.22572e-06	0.00145679	4.64708		VCAN	13003	13003	VCAN	Mus	musculus	versican(Vcan)
GPC3	14734	-0.834809	5.4054	-8.0681	4.4743e-06	0.00150743	4.65095		CTSK	13038	13038	CTSK	Mus	musculus	cathepsin K(Ctsk)
COL4A1	12826	0.390322	11.8517	8.04804	4.58609e-06	0.00151076	4.25206		CYP2E1	13106	13106	CYP2E1	Mus	musculus	cytochrome P450, family 2, subfamily e, polypeptide 1(Cyp2e1)
AOC3	11754	-0.93535	5.0034	-7.89729	5.52857e-06	0.00178164	4.45251		DAPK2	13143	13143	DAPK2	Mus	musculus	death-associated protein kinase 2(Dapk2)
3632451O	67419	-0.925161	4.63974	-7.75466	6.61355e-06	0.00208594	4.27794		DIO2	13371	13371	DIO2	Mus	musculus	deiodinase, iodothyronine, type II(Dio2)
APOE	11816	-0.757412	10.6436	-7.68198	7.25233e-06	0.0021379	3.83832		DPEP1	13479	13479	DPEP1	Mus	musculus	dipeptidase 1 (renal)(Dpep1)
DIO2	13371	1.33415	5.41017	7.69276	7.15357e-06	0.0021379	4.20123		EPYC	13516	13516	EPYC	Mus	musculus	epiphycan(Epyc)
SORL1	20660	-1.1058	3.76591	-7.67093	7.35515e-06	0.0021379	4.12938		EEF1A2	13628	13628	EEF1A2	Mus	musculus	eukaryotic translation elongation factor 1 alpha 2(Eef1a2)
PIGZ	239827	-1.04765	3.71425	-7.68858	7.19172e-06	0.0021379	4.15001		EGR3	13655	13655	EGR3	Mus	musculus	early growth response 3(Egr3)
KIF21A	16564	-0.872385	4.26051	-7.58236	8.23762e-06	0.00234836	4.05839		EMP1	13730	13730	EMP1	Mus	musculus	epithelial membrane protein 1(Emp1)
FBN1	14118	0.337207	11.8615	7.53163	8.79356e-06	0.00241399	3.57277		EPHA7	13841	13841	EPHA7	Mus	musculus	Eph receptor A7(Epha7)
SCML4	268297	0.948622	5.21777	7.53214	8.78776e-06	0.00241399	4.00124		EYA2	14049	14049	EYA2	Mus	musculus	EYA transcriptional coactivator and phosphatase 2(Eya2)
GPC1	14733	1.0586	4.4731	7.51347	9.00225e-06	0.00242635	3.96354		F2R	14062	14062	F2R	Mus	musculus	coagulation factor II (thrombin) receptor(F2r)
SPARC	20692	0.392618	10.8175	7.46573	9.57666e-06	0.0024906	3.55734		F2RL1	14063	14063	F2RL1	Mus	musculus	coagulation factor II (thrombin) receptor-like 1(F2rl1)
THBS4	21828	1.18736	6.06009	7.47564	9.45421e-06	0.0024906	3.91087		FSCN1	14086	14086	FSCN1	Mus	musculus	fascin actin-bundling protein 1(Fscn1)
COL16A1	107581	0.480242	8.06811	7.30041	1.18889e-05	0.00303865	3.51379		FAT1	14107	14107	FAT1	Mus	musculus	FAT atypical cadherin 1(Fat1)
LAMC3	23928	1.37104	3.08874	7.24511	1.27904e-05	0.00321365	3.50352		FBLN1	14114	14114	FBLN1	Mus	musculus	fibulin 1(Fbln1)
DHCR24	74754	0.858522	4.87385	7.20212	1.35416e-05	0.00334569	3.5828		FBLN2	14115	14115	FBLN2	Mus	musculus	fibulin 2(Fbln2)
MYH9	17886	0.422913	10.3359	7.16018	1.43201e-05	0.00340385	3.16785		FBN1	14118	14118	FBN1	Mus	musculus	fibrillin 1(Fbn1)
L1TD1	381591	-3.01461	-0.484371	-7.17659	1.40101e-05	0.00340385	1.13795		FGF10	14165	14165	FGF10	Mus	musculus	fibroblast growth factor 10(Fgf10)
FAM150B	100294583	-1.18752	4.25841	-7.1526	1.44659e-05	0.00340385	3.52078		FGF14	14169	14169	FGF14	Mus	musculus	fibroblast growth factor 14(Fgf14)
C3	12266	-0.431034	12.2988	-7.13871	1.47372e-05	0.00341349	2.99075		FGL2	14190	14190	FGL2	Mus	musculus	fibrinogen-like protein 2(Fgl2)
FAT4	329628	-1.19161	6.65159	-7.11608	1.51908e-05	0.00346443	3.38253		FHL2	14200	14200	FHL2	Mus	musculus	four and a half LIM domains 2(Fhl2)
SLC4A4	54403	-0.857084	5.01671	-7.10274	1.54651e-05	0.00347355	3.44785		VEGFD	14205	14205	VEGFD	Mus	musculus	vascular endothelial growth factor D(Vegfd)
INHBA	16323	0.755462	5.58844	7.02312	1.72168e-05	0.00380929	3.32262		CTGF	14219	14219	CTGF	Mus	musculus	connective tissue growth factor(Ctgf)
VCAN	13003	0.387509	9.81799	6.98885	1.80349e-05	0.00387462	2.96486		FOXS1	14239	14239	FOXS1	Mus	musculus	forkhead box S1(Foxs1)
NPR1	18160	-0.950588	5.5507	-6.9953	1.78778e-05	0.00387462	3.27687		FLT1	14254	14254	FLT1	Mus	musculus	FMS-like tyrosine kinase 1(Flt1)
IGFBP7	29817	0.506069	9.22104	6.92754	1.96041e-05	0.00415158	2.92457		FST	14313	14313	FST	Mus	musculus	follistatin(Fst)
ACE	11421	0.368307	10.7307	6.9032	2.02669e-05	0.00417273	2.76858		FSTL1	14314	14314	FSTL1	Mus	musculus	follistatin-like 1(Fstl1)
TBX5	21388	-1.44999	2.88804	-6.90965	2.00891e-05	0.00417273	3.02036		FZD7	14369	14369	FZD7	Mus	musculus	frizzled class receptor 7(Fzd7)
COL4A3	12828	0.46602	7.44205	6.87831	2.09697e-05	0.00423561	2.96683		G6pdx	14381	14381	G6pdx	Mus	musculus	glucose-6-phosphate dehydrogenase X-linked(G6pdx)
FBLIM1	74202	0.721331	6.04345	6.87228	2.11438e-05	0.00423561	3.07488		GABRE	14404	14404	GABRE	Mus	musculus	gamma-aminobutyric acid (GABA) A receptor, subunit epsilon(Gabre)
SPOCK2	94214	-0.608332	6.03994	-6.81246	2.29575e-05	0.00453762	2.98249		gcnt2	14538	14538	gcnt2	Mus	musculus	glucosaminyl (N-acetyl) transferase 2, I-branching enzyme(Gcnt2)
NR4A1	15370	-0.44057	9.98579	-6.76348	2.4566e-05	0.00479166	2.63473		GLUL	14645	14645	GLUL	Mus	musculus	glutamate-ammonia ligase (glutamine synthetase)(Glul)
SMOC2	64074	0.392784	10.2687	6.73555	2.55365e-05	0.0047918	2.56151		GNAI1	14677	14677	GNAI1	Mus	musculus	guanine nucleotide binding protein (G protein), alpha inhibiting 1(Gnai1)
PMEPA1	65112	0.479038	7.78823	6.74849	2.50818e-05	0.0047918	2.77656		GNG7	14708	14708	GNG7	Mus	musculus	guanine nucleotide binding protein (G protein), gamma 7(Gng7)
AI464131	329828	-0.567304	6.47988	-6.74384	2.52442e-05	0.0047918	2.83289		GOT1	14718	14718	GOT1	Mus	musculus	glutamic-oxaloacetic transaminase 1, soluble(Got1)
CKB	12709	0.573421	7.23603	6.70919	2.64901e-05	0.00484802	2.74137		GPC1	14733	14733	GPC1	Mus	musculus	glypican 1(Gpc1)
MXRA7	67622	0.575335	7.26268	6.71417	2.63074e-05	0.00484802	2.75542		GPC3	14734	14734	GPC3	Mus	musculus	glypican 3(Gpc3)
ADGRE5	26364	0.675177	6.45547	6.64543	2.89579e-05	0.00521682	2.73726		CMKLR1	14747	14747	CMKLR1	Mus	musculus	chemokine-like receptor 1(Cmklr1)
EFEMP1	216616	-0.600982	6.98052	-6.63927	2.92092e-05	0.00521682	2.62752		GPX1	14775	14775	GPX1	Mus	musculus	glutathione peroxidase 1(Gpx1)
INHBB	16324	0.641692	5.9164	6.58666	3.14508e-05	0.00548502	2.67551		GSTA3	14859	14859	GSTA3	Mus	musculus	glutathione S-transferase, alpha 3(Gsta3)
PLA1A	85031	0.470376	7.19258	6.59027	3.12913e-05	0.00548502	2.5718		Hba-a1	15122	15122	Hba-a1	Mus	musculus	hemoglobin alpha, adult chain 1(Hba-a1)
FIBIN	67606	0.622349	6.8787	6.57777	3.18473e-05	0.00548958	2.58972		HEPH	15203	15203	HEPH	Mus	musculus	hephaestin(Heph)
SMOC1	64075	-1.27413	3.36335	-6.56666	3.23503e-05	0.00551219	2.69078		HMGCS2	15360	15360	HMGCS2	Mus	musculus	3-hydroxy-3-methylglutaryl-Coenzyme A synthase 2(Hmgcs2)
IGF2	16002	-0.8757	3.79018	-6.53376	3.38904e-05	0.00566586	2.70364		NR4A1	15370	15370	NR4A1	Mus	musculus	nuclear receptor subfamily 4, group A, member 1(Nr4a1)
SCARA5	71145	-0.462321	9.76804	-6.53114	3.40166e-05	0.00566586	2.28178		HPGD	15446	15446	HPGD	Mus	musculus	hydroxyprostaglandin dehydrogenase 15 (NAD)(Hpgd)
CMKLR1	14747	0.429128	7.96936	6.49259	3.59288e-05	0.00584599	2.37019		hspe1	15528	15528	hspe1	Mus	musculus	heat shock protein 1 (chaperonin 10)(Hspe1)
RAB31	106572	0.616149	6.05783	6.50002	3.55514e-05	0.00584599	2.55044		HSPG2	15530	15530	HSPG2	Mus	musculus	perlecan (heparan sulfate proteoglycan 2)(Hspg2)
ACKR4	252837	0.762301	4.83411	6.48573	3.62811e-05	0.00584599	2.61971		IFNGR1	15979	15979	IFNGR1	Mus	musculus	interferon gamma receptor 1(Ifngr1)
ADAM23	23792	-1.22838	2.72584	-6.4632	3.74635e-05	0.00597159	2.54946		IGF2	16002	16002	IGF2	Mus	musculus	insulin-like growth factor 2(Igf2)
IGFBP6	16012	0.421609	8.59331	6.41073	4.03802e-05	0.00632811	2.20653		CYR61	16007	16007	CYR61	Mus	musculus	cysteine rich protein 61(Cyr61)
PDLIM3	53318	-0.968604	5.62153	-6.40773	4.05538e-05	0.00632811	2.45588		IGFBP3	16009	16009	IGFBP3	Mus	musculus	insulin-like growth factor binding protein 3(Igfbp3)
TRIB2	217410	1.05476	4.93169	6.37897	4.2262e-05	0.00652596	2.47562		IGFBP4	16010	16010	IGFBP4	Mus	musculus	insulin-like growth factor binding protein 4(Igfbp4)
PLCL1	227120	0.65549	5.10483	6.36303	4.3242e-05	0.00660845	2.40964		IGFBP6	16012	16012	IGFBP6	Mus	musculus	insulin-like growth factor binding protein 6(Igfbp6)
RAB23	19335	0.734237	6.6772	6.33507	4.50189e-05	0.0068098	2.27996		INHBA	16323	16323	INHBA	Mus	musculus	inhibin beta-A(Inhba)
1810041L	72301	-1.97153	1.07235	-6.32409	4.57383e-05	0.00684874	1.60134		INHBB	16324	16324	INHBB	Mus	musculus	inhibin beta-B(Inhbb)
RASEF	242505	-1.22425	2.72104	-6.30844	4.67841e-05	0.00693527	2.28846		IRF1	16362	16362	IRF1	Mus	musculus	interferon regulatory factor 1(Irf1)
PAM	18484	0.353614	10.1593	6.29371	4.77924e-05	0.0070146	1.92586		ITGB1	16412	16412	ITGB1	Mus	musculus	integrin beta 1 (fibronectin receptor beta)(Itgb1)
PTGFR	19220	-0.842787	4.74004	-6.28593	4.83335e-05	0.00702447	2.34075		ITGB5	16419	16419	ITGB5	Mus	musculus	integrin beta 5(Itgb5)
FXYD5	18301	0.550972	5.90606	6.27547	4.90723e-05	0.00706261	2.2295		JUP	16480	16480	JUP	Mus	musculus	junction plakoglobin(Jup)
RASSF2	215653	-0.565118	6.25469	-6.26054	5.01472e-05	0.0071479	2.17572		KIF21A	16564	16564	KIF21A	Mus	musculus	kinesin family member 21A(Kif21a)
MARCKS	17118	0.402028	8.38525	6.22005	5.31912e-05	0.00750959	1.93161		ANPEP	16790	16790	ANPEP	Mus	musculus	alanyl (membrane) aminopeptidase(Anpep)
CYP2E1	13106	-2.05125	1.24612	-6.19889	5.48591e-05	0.0076693	1.46638		LAPTM5	16792	16792	LAPTM5	Mus	musculus	lysosomal-associated protein transmembrane 5(Laptm5)
FGL2	14190	-0.792714	7.36562	-6.19271	5.53572e-05	0.0076693	1.99472		LBP	16803	16803	LBP	Mus	musculus	lipopolysaccharide binding protein(Lbp)
MYRIP	245049	-0.793705	5.49619	-6.18421	5.6049e-05	0.00769325	2.11435		LDLR	16835	16835	LDLR	Mus	musculus	low density lipoprotein receptor(Ldlr)
NR3C2	110784	-0.791409	4.83359	-6.17461	5.68425e-05	0.00773058	2.17719		LECT1	16840	16840	LECT1	Mus	musculus	leukocyte cell derived chemotaxin 1(Lect1)
LRRC55	241528	1.13436	2.90204	6.15888	5.81675e-05	0.00783887	2.10975		LGALS1	16852	16852	LGALS1	Mus	musculus	lectin, galactose binding, soluble 1(Lgals1)
CHP2	70261	2.5667	0.374233	6.1482	5.90868e-05	0.00789101	0.778212		LIFR	16880	16880	LIFR	Mus	musculus	leukemia inhibitory factor receptor(Lifr)
CPE	12876	-1.06177	4.30727	-6.09426	6.39677e-05	0.00839166	2.09359		LMNA	16905	16905	LMNA	Mus	musculus	lamin A(Lmna)
SLIT3	20564	-0.404881	8.93989	-6.09607	6.37972e-05	0.00839166	1.69497		LOXL1	16949	16949	LOXL1	Mus	musculus	lysyl oxidase-like 1(Loxl1)
ANGPT2	11601	-1.4113	3.28595	-6.06631	6.66638e-05	0.00853293	2.03562		LPL	16956	16956	LPL	Mus	musculus	lipoprotein lipase(Lpl)
JUP	16480	0.412903	8.13371	6.06522	6.67714e-05	0.00853293	1.71913		LSS	16987	16987	LSS	Mus	musculus	lanosterol synthase(Lss)
PHLDA3	27280	0.722466	5.1475	6.07403	6.59075e-05	0.00853293	2.01794		LTBP2	16997	16997	LTBP2	Mus	musculus	latent transforming growth factor beta binding protein 2(Ltbp2)
F2R	14062	0.529521	7.38834	6.04896	6.83982e-05	0.00855245	1.759		MARCKS	17118	17118	MARCKS	Mus	musculus	myristoylated alanine rich protein kinase C substrate(Marcks)
LBP	16803	0.443619	6.88346	6.03942	6.93724e-05	0.00855245	1.78456		SMAD6	17130	17130	SMAD6	Mus	musculus	SMAD family member 6(Smad6)
SORT1	20661	-0.499713	6.04487	-6.02964	7.03858e-05	0.00855245	1.82363		MEIS1	17268	17268	MEIS1	Mus	musculus	Meis homeobox 1(Meis1)
Ube2d2a	56550	4.97326	-3.28912	6.03969	6.93442e-05	0.00855245	-1.87849		MEOX1	17285	17285	MEOX1	Mus	musculus	mesenchyme homeobox 1(Meox1)
DAPK1	69635	-0.469764	7.68575	-6.03011	7.03369e-05	0.00855245	1.68915		MKI67	17345	17345	MKI67	Mus	musculus	antigen identified by monoclonal antibody Ki 67(Mki67)
NKD1	93960	-0.996205	3.32156	-6.03407	6.99254e-05	0.00855245	1.99448		MME	17380	17380	MME	Mus	musculus	membrane metallo endopeptidase(Mme)
VEGFD	14205	-0.626494	5.09416	-5.99442	7.41699e-05	0.00886689	1.87888		NDST2	17423	17423	NDST2	Mus	musculus	N-deacetylase/N-sulfotransferase (heparan glucosaminyl) 2(Ndst2)
SDC3	20970	0.607343	8.01644	5.998	7.37757e-05	0.00886689	1.62856		MAP2	17756	17756	MAP2	Mus	musculus	microtubule-associated protein 2(Map2)
XDH	22436	-0.466196	8.76168	-5.98578	7.51305e-05	0.00890987	1.54551		MAP6	17760	17760	MAP6	Mus	musculus	microtubule-associated protein 6(Map6)
MKI67	17345	1.09732	3.63154	5.96836	7.71085e-05	0.0089216	1.90768		PPP1R15A	17872	17872	PPP1R15A		Mus	musculus protein phosphatase 1, regulatory (inhibitor) subunit 15A(Ppp1r15a)
HECW1	94253	-1.66732	1.20057	-5.97055	7.68565e-05	0.0089216	1.56064		MYH9	17886	17886	MYH9	Mus	musculus	myosin, heavy polypeptide 9, non-muscle(Myh9)
LHFPL2	218454	0.736443	5.6076	5.96378	7.76367e-05	0.0089216	1.8289		MYO9B	17925	17925	MYO9B	Mus	musculus	myosin IXb(Myo9b)
pcdh20	219257	-2.42441	-0.235426	-5.96454	7.75486e-05	0.0089216	0.320139		nbl1	17965	17965	nbl1	Mus	musculus	neuroblastoma, suppression of tumorigenicity 1(Nbl1)
HSPG2	15530	0.261693	12.8246	5.9153	8.34797e-05	0.00917517	1.13812		NFE2L1	18023	18023	NFE2L1	Mus	musculus	nuclear factor, erythroid derived 2,-like 1(Nfe2l1)
SOX6	20679	-0.949892	3.32003	-5.90977	8.41759e-05	0.00917517	1.83259		NPAS2	18143	18143	NPAS2	Mus	musculus	neuronal PAS domain protein 2(Npas2)
GGT5	23887	-0.509841	6.59297	-5.91605	8.33863e-05	0.00917517	1.59836		NPR1	18160	18160	NPR1	Mus	musculus	natriuretic peptide receptor 1(Npr1)
LRAT	79235	-2.73504	0.585604	-5.93423	8.11449e-05	0.00917517	0.394976		NPR3	18162	18162	NPR3	Mus	musculus	natriuretic peptide receptor 3(Npr3)
9330159F	212448	-0.625934	4.95237	-5.92954	8.17171e-05	0.00917517	1.80299		NSMAF	18201	18201	NSMAF	Mus	musculus	neutral sphingomyelinase (N-SMase) activation associated factor(Nsmaf)
hhipl1	214305	0.615099	5.49226	5.93225	8.13851e-05	0.00917517	1.77179		NTF3	18205	18205	NTF3	Mus	musculus	neurotrophin 3(Ntf3)
IDI1	319554	0.630902	5.06337	5.91223	8.38655e-05	0.00917517	1.76883		FXYD5	18301	18301	FXYD5	Mus	musculus	FXYD domain-containing ion transport regulator 5(Fxyd5)
CYTL1	231162	-1.70635	2.78672	-5.86943	8.94388e-05	0.00967768	1.63317		HSPA4L	18415	18415	HSPA4L	Mus	musculus	heat shock protein 4 like(Hspa4l)
FSTL1	14314	0.311223	10.9772	5.85794	9.10018e-05	0.00977544	1.18565		PAM	18484	18484	PAM	Mus	musculus	peptidylglycine alpha-amidating monooxygenase(Pam)
BMP6	12161	0.481439	6.79913	5.84497	9.27999e-05	0.00989688	1.49215		PAPPA	18491	18491	PAPPA	Mus	musculus	pregnancy-associated plasma protein A(Pappa)
AXIN2	12006	-0.870585	3.79683	-5.83456	9.42714e-05	0.00998199	1.72888		PCOLCE	18542	18542	PCOLCE	Mus	musculus	procollagen C-endopeptidase enhancer protein(Pcolce)
PTGFRN	19221	0.385133	8.86181	5.82301	9.59315e-05	0.0100857	1.2885		ENPP1	18605	18605	ENPP1	Mus	musculus	ectonucleotide pyrophosphatase/phosphodiesterase 1(Enpp1)
gcnt2	14538	-1.36875	1.89957	-5.81222	9.75109e-05	0.0101084	1.49037		ENPP2	18606	18606	ENPP2	Mus	musculus	ectonucleotide pyrophosphatase/phosphodiesterase 2(Enpp2)
PAPPA	18491	-0.614546	5.04854	-5.81417	9.72243e-05	0.0101084	1.61306		PEG3	18616	18616	PEG3	Mus	musculus	paternally expressed 3(Peg3)
ADAMTS2	216725	0.340396	9.18915	5.78471	0.000101665	0.0104658	1.20823		PENK	18619	18619	PENK	Mus	musculus	preproenkephalin(Penk)
MAOB	109731	-0.553818	5.36832	-5.75813	0.000105858	0.0108223	1.49199		SERPINE1	18787	18787	SERPINE1		Mus	musculus serine (or cysteine) peptidase inhibitor, clade E, member 1(Serpine1)
VTN	22370	-0.805804	3.89293	-5.73884	0.000109014	0.0110686	1.5694		PLCB1	18795	18795	PLCB1	Mus	musculus	phospholipase C, beta 1(Plcb1)
CAPG	12332	0.527738	5.50782	5.72739	0.000110934	0.0111114	1.45051		PLEC	18810	18810	PLEC	Mus	musculus	plectin(Plec)
ADHFE1	76187	-0.888115	3.65294	-5.72815	0.000110805	0.0111114	1.5748		PLOD1	18822	18822	PLOD1	Mus	musculus	procollagen-lysine, 2-oxoglutarate 5-dioxygenase 1(Plod1)
MEOX1	17285	0.654986	7.17503	5.71077	0.000113787	0.0113206	1.29548		POR	18984	18984	POR	Mus	musculus	P450 (cytochrome) oxidoreductase(Por)
HPGD	15446	-0.923668	3.32583	-5.70533	0.000114736	0.011339	1.54088		PPL	19041	19041	PPL	Mus	musculus	periplakin(Ppl)
NPAS2	18143	0.478159	7.04182	5.68878	0.00011768	0.0115529	1.23317		INPP5K	19062	19062	INPP5K	Mus	musculus	inositol polyphosphate 5-phosphatase K(Inpp5k)
CYR61	16007	0.352248	9.94463	5.66961	0.00012119	0.0115745	0.955187		PRKAR1A	19084	19084	PRKAR1A	Mus	musculus	protein kinase, cAMP dependent regulatory, type I, alpha(Prkar1a)
LPL	16956	-0.297463	10.145	-5.66632	0.000121804	0.0115745	0.924689		PTGFR	19220	19220	PTGFR	Mus	musculus	prostaglandin F receptor(Ptgfr)
SERPINE1	18787	0.753325	7.17278	5.67492	0.000120207	0.0115745	1.20488		PTGFRN	19221	19221	PTGFRN	Mus	musculus	prostaglandin F2 receptor negative regulator(Ptgfrn)
SRPX2	68792	0.517549	6.89742	5.66767	0.000121552	0.0115745	1.19763		PTPRB	19263	19263	PTPRB	Mus	musculus	protein tyrosine phosphatase, receptor type, B(Ptprb)
ENDOD1	71946	0.528888	5.66807	5.67345	0.000120479	0.0115745	1.33679		PTPRS	19280	19280	PTPRS	Mus	musculus	protein tyrosine phosphatase, receptor type, S(Ptprs)
COL6A3	12835	0.279645	11.5411	5.64091	0.000126654	0.0119379	0.797475		RAB23	19335	19335	RAB23	Mus	musculus	RAB23, member RAS oncogene family(Rab23)
FGD5	232237	-0.912673	5.01375	-5.63791	0.000127239	0.0119379	1.38536		RGS5	19737	19737	RGS5	Mus	musculus	regulator of G-protein signaling 5(Rgs5)
LVRN	74574	-0.603209	6.27409	-5.6121	0.000132402	0.0123442	1.15386		SAT1	20229	20229	SAT1	Mus	musculus	spermidine/spermine N1-acetyl transferase 1(Sat1)
RGMA	244058	0.389537	7.8763	5.6024	0.000134399	0.0124521	1.00861		SCG3	20255	20255	SCG3	Mus	musculus	secretogranin III(Scg3)
SERPINH1	12406	0.37584	9.95587	5.58498	0.000138065	0.0127123	0.829004		CCL11	20292	20292	CCL11	Mus	musculus	chemokine (C-C motif) ligand 11(Ccl11)
hspe1	15528	0.643802	4.89024	5.57703	0.000139775	0.0127902	1.29715		CCL2	20296	20296	CCL2	Mus	musculus	chemokine (C-C motif) ligand 2(Ccl2)
9930111J	667214	1.19773	2.51721	5.55188	0.000145328	0.0132168	1.16563		SDPR	20324	20324	SDPR	Mus	musculus	serum deprivation response(Sdpr)
EYA2	14049	-0.517253	6.1278	-5.53564	0.000149037	0.0133912	1.06007		FRZB	20378	20378	FRZB	Mus	musculus	frizzled-related protein(Frzb)
LIFR	16880	-0.541966	7.24157	-5.53557	0.000149053	0.0133912	0.950205		SORBS3	20410	20410	SORBS3	Mus	musculus	sorbin and SH3 domain containing 3(Sorbs3)
MME	17380	-0.499352	6.94783	-5.51693	0.000153435	0.0137019	0.939382		SIX1	20471	20471	SIX1	Mus	musculus	sine oculis-related homeobox 1(Six1)
ENPP1	18605	0.787712	6.05466	5.50722	0.000155773	0.0137657	1.0863		SLC16A2	20502	20502	SLC16A2	Mus	musculus	solute carrier family 16 (monocarboxylic acid transporters), member 2(Slc16a2)
ZDBF2	73884	-2.99413	0.656223	-5.50626	0.000156007	0.0137657	0.139105		SLC2A3	20527	20527	SLC2A3	Mus	musculus	solute carrier family 2 (facilitated glucose transporter), member 3(Slc2a3)
COL5A2	12832	0.322063	10.0751	5.49147	0.000159644	0.0140033	0.668819		SLIT3	20564	20564	SLIT3	Mus	musculus	slit homolog 3 (Drosophila)(Slit3)
WIF1	24117	-1.97424	2.48525	-5.46878	0.000165399	0.0141836	1.09092		SORL1	20660	20660	SORL1	Mus	musculus	sortilin-related receptor, LDLR class A repeats-containing(Sorl1)
ADAMTS8	30806	1.43455	2.02695	5.4698	0.000165136	0.0141836	0.91666		SORT1	20661	20661	SORT1	Mus	musculus	sortilin 1(Sort1)
TMED2	56334	0.373269	7.95414	5.46829	0.000165526	0.0141836	0.783343		SOX6	20679	20679	SOX6	Mus	musculus	SRY (sex determining region Y)-box 6(Sox6)
OLFML2B	320078	-0.575348	6.9021	-5.4756	0.000163647	0.0141836	0.91171		SPARC	20692	20692	SPARC	Mus	musculus	secreted acidic cysteine rich glycoprotein(Sparc)
LMOD1	93689	-0.623514	4.97473	-5.45607	0.000168719	0.0143741	1.03019		Serpina3	20716	20716	Serpina3	n	Mus	musculus serine (or cysteine) peptidase inhibitor, clade A, member 3N(Serpina3n)
ANPEP	16790	-0.427547	8.07547	-5.43422	0.000174594	0.0143789	0.726215		SERPINE2	20720	20720	SERPINE2		Mus	musculus serine (or cysteine) peptidase inhibitor, clade E, member 2(Serpine2)
PENK	18619	-0.517319	7.60251	-5.44882	0.000170646	0.0143789	0.752429		SULT1E1	20860	20860	SULT1E1	Mus	musculus	sulfotransferase family 1E, member 1(Sult1e1)
NT5E	23959	-0.841466	4.17808	-5.44251	0.00017234	0.0143789	1.1188		BHLHE40	20893	20893	BHLHE40	Mus	musculus	basic helix-loop-helix family, member e40(Bhlhe40)
SULF2	72043	-0.375363	8.5245	-5.44406	0.000171921	0.0143789	0.708655		SYK	20963	20963	SYK	Mus	musculus	spleen tyrosine kinase(Syk)
CPZ	242939	-1.18504	1.97707	-5.43421	0.000174596	0.0143789	0.989738		SYN2	20965	20965	SYN2	Mus	musculus	synapsin II(Syn2)
RBFOX1	268859	1.26334	2.82763	5.43639	0.000174001	0.0143789	1.09082		SDC3	20970	20970	SDC3	Mus	musculus	syndecan 3(Sdc3)
PPP1R9A	243725	-0.487216	5.70472	-5.42875	0.000176096	0.0144224	0.961837		SYP	20977	20977	SYP	Mus	musculus	synaptophysin(Syp)
CDR2	12585	0.453026	6.43142	5.41285	0.000180548	0.0144673	0.864974		TBX5	21388	21388	TBX5	Mus	musculus	T-box 5(Tbx5)
glb1l	74577	-0.76179	3.79633	-5.41525	0.000179867	0.0144673	1.10657		INMT	21743	21743	INMT	Mus	musculus	indolethylamine N-methyltransferase(Inmt)
FAM129B	227737	0.547079	6.22349	5.41312	0.000180471	0.0144673	0.894665		PSMD2	21762	21762	PSMD2	Mus	musculus	proteasome (prosome, macropain) 26S subunit, non-ATPase, 2(Psmd2)
CCNB1IP1	239083	0.402442	10.5433	5.41802	0.000179087	0.0144673	0.514743		THBS1	21825	21825	THBS1	Mus	musculus	thrombospondin 1(Thbs1)
CTSK	13038	0.571509	5.2368	5.37818	0.000190667	0.014962	0.95131		THBS4	21828	21828	THBS4	Mus	musculus	thrombospondin 4(Thbs4)
IFNGR1	15979	0.325249	8.40646	5.38191	0.000189551	0.014962	0.608225		TIMP1	21857	21857	TIMP1	Mus	musculus	tissue inhibitor of metalloproteinase 1(Timp1)
NPR3	18162	-0.982117	2.69852	-5.38247	0.000189383	0.014962	1.03205		TIMP3	21859	21859	TIMP3	Mus	musculus	tissue inhibitor of metalloproteinase 3(Timp3)
MFRP	259172	0.689636	4.47976	5.37788	0.000190759	0.014962	1.03313		TLE2	21886	21886	TLE2	Mus	musculus	transducin-like enhancer of split 2(Tle2)
TSPAN11	68498	1.23825	2.82125	5.37192	0.000192557	0.0150235	1.0074		TNC	21923	21923	TNC	Mus	musculus	tenascin C(Tnc)
PDE3A	54611	-0.348194	7.76154	-5.36484	0.00019472	0.0151127	0.638164		TNFRSF1B	21938	21938	TNFRSF1B		Mus	musculus tumor necrosis factor receptor superfamily, member 1b(Tnfrsf1b)
MAP6	17760	0.616709	5.85394	5.35353	0.000198228	0.0152256	0.843569		trf	22041	22041	trf	Mus	musculus	transferrin(Trf)
MRM1	217038	-1.23866	3.01414	-5.35375	0.000198157	0.0152256	1.02585		TYRO3	22174	22174	TYRO3	Mus	musculus	TYRO3 protein tyrosine kinase 3(Tyro3)
ATP1A2	98660	-0.335281	9.12183	-5.34894	0.00019967	0.0152573	0.488466		UNC13B	22249	22249	UNC13B	Mus	musculus	unc-13 homolog B (C. elegans)(Unc13b)
SYN2	20965	1.25564	2.39565	5.34064	0.000202307	0.0153795	0.941132		VNN1	22361	22361	VNN1	Mus	musculus	vanin 1(Vnn1)
RGS6	50779	-0.876775	4.26246	-5.33456	0.000204261	0.0154488	0.958478		VTN	22370	22370	VTN	Mus	musculus	vitronectin(Vtn)
gpr88	64378	-1.81732	1.61106	-5.32744	0.000206573	0.0154942	0.679086		WNT11	22411	22411	WNT11	Mus	musculus	wingless-type MMTV integration site family, member 11(Wnt11)
SEC14L1	74136	0.404708	7.54729	5.32629	0.000206952	0.0154942	0.602895		WNT5A	22418	22418	WNT5A	Mus	musculus	wingless-type MMTV integration site family, member 5A(Wnt5a)
FHL2	14200	1.01852	3.34705	5.30979	0.000212432	0.0158245	0.94994		XDH	22436	22436	XDH	Mus	musculus	xanthine dehydrogenase(Xdh)
BCL6B	12029	1.46186	1.99256	5.299	0.000216098	0.0160172	0.722724		ADAM23	23792	23792	ADAM23	Mus	musculus	a disintegrin and metallopeptidase domain 23(Adam23)
LSS	16987	0.87491	4.17232	5.2893	0.000219452	0.0161848	0.89577		GGT5	23887	23887	GGT5	Mus	musculus	gamma-glutamyltransferase 5(Ggt5)
SYK	20963	0.573	5.27761	5.28453	0.00022112	0.0162271	0.799706		LAMC3	23928	23928	LAMC3	Mus	musculus	laminin gamma 3(Lamc3)
SERF2	378702	0.579785	6.69733	5.28017	0.000222659	0.0162596	0.610765		NT5E	23959	23959	NT5E	Mus	musculus	5' nucleotidase, ecto(Nt5e)
IGFBP4	16010	-0.260237	10.8787	-5.24113	0.000236936	0.0172174	0.184111		OSR1	23967	23967	OSR1	Mus	musculus	odd-skipped related 1 (Drosophila)(Osr1)
F2RL1	14063	1.6203	1.63748	5.23678	0.000238589	0.0172529	0.479292		SPRY1	24063	24063	SPRY1	Mus	musculus	sprouty homolog 1 (Drosophila)(Spry1)
ATP1A1	11928	0.353754	7.65258	5.22306	0.000243873	0.0174603	0.426931		WIF1	24117	24117	WIF1	Mus	musculus	Wnt inhibitory factor 1(Wif1)
LSM6	78651	0.686012	4.33479	5.22019	0.000244991	0.0174603	0.776673		ADGRE5	26364	26364	ADGRE5	Mus	musculus	adhesion G protein-coupled receptor E5(Adgre5)
ATP6V0A4	140494	1.72877	1.8153	5.22134	0.000244541	0.0174603	0.446212		HOMER2	26557	26557	HOMER2	Mus	musculus	homer scaffolding protein 2(Homer2)
EPHA7	13841	-0.725404	4.23328	-5.21505	0.000247014	0.0175203	0.797636		ACOT1	26897	26897	ACOT1	Mus	musculus	acyl-CoA thioesterase 1(Acot1)
FCHO1	74015	-3.15054	-0.683142	-5.18157	0.000260613	0.0183968	-0.501939		PHLDA3	27280	27280	PHLDA3	Mus	musculus	pleckstrin homology like domain, family A, member 3(Phlda3)
PI16	74116	0.369513	10.1421	5.16974	0.000265608	0.0186605	0.141721		IP6K1	27399	27399	IP6K1	Mus	musculus	inositol hexaphosphate kinase 1(Ip6k1)
HEPH	15203	-0.822032	2.96997	-5.15013	0.000274109	0.0191026	0.724004		NREP	27528	27528	NREP	Mus	musculus	neuronal regeneration related protein(Nrep)
NTF3	18205	-0.908582	3.09219	-5.14929	0.000274477	0.0191026	0.718075		IGFBP7	29817	29817	IGFBP7	Mus	musculus	insulin-like growth factor binding protein 7(Igfbp7)
VNN1	22361	-1.52327	0.67998	-5.14636	0.000275772	0.019103	0.325813		ADAMTS8	30806	30806	ADAMTS8	Mus	musculus	a disintegrin-like and metallopeptidase (reprolysin type) with thrombospondin type 1 motif, 8(Adamts8)
GABRQ	57249	-2.36097	0.301341	-5.13756	0.000279706	0.0191961	-0.0591394		zbtb18	30928	30928	zbtb18	Mus	musculus	zinc finger and BTB domain containing 18(Zbtb18)
HECW2	329152	-0.990166	3.30934	-5.13765	0.000279668	0.0191961	0.702907		POSTN	50706	50706	POSTN	Mus	musculus	periostin, osteoblast specific factor(Postn)
PCOLCE	18542	0.337967	9.41263	5.12541	0.000285233	0.0193562	0.111718		DLC1	50768	50768	DLC1	Mus	musculus	deleted in liver cancer 1(Dlc1)
OSR1	23967	-0.669228	5.89526	-5.12101	0.000287262	0.0193562	0.400963		RGS6	50779	50779	RGS6	Mus	musculus	regulator of G-protein signaling 6(Rgs6)
MLXIPL	58805	-1.17825	2.1577	-5.12166	0.00028696	0.0193562	0.623038		HS6ST2	50786	50786	HS6ST2	Mus	musculus	heparan sulfate 6-O-sulfotransferase 2(Hs6st2)
ARHGAP28	268970	-0.662269	5.28509	-5.12923	0.000283481	0.0193562	0.51991		GRB14	50915	50915	GRB14	Mus	musculus	growth factor receptor bound protein 14(Grb14)
EEF1A2	13628	-0.56682	5.30052	-5.11742	0.000288931	0.0193806	0.482309		MYADM	50918	50918	MYADM	Mus	musculus	myeloid-associated differentiation marker(Myadm)
PLOD1	18822	0.413028	7.14791	5.11073	0.000292064	0.0195025	0.280187		PPP1R10	52040	52040	PPP1R10	Mus	musculus	protein phosphatase 1, regulatory subunit 10(Ppp1r10)
nbl1	17965	0.467638	6.30624	5.09896	0.000297667	0.0197875	0.382002		PDLIM3	53318	53318	PDLIM3	Mus	musculus	PDZ and LIM domain 3(Pdlim3)
ENPP2	18606	-0.447049	8.25874	-5.08905	0.000302471	0.0198687	0.122063		2020-09-09	53860	53860	2020-09-09	Mus	musculus	septin 9(Sept9)
Serpina3	20716	0.45639	7.79264	5.09328	0.000300409	0.0198687	0.196482		SULT2B1	54200	54200	SULT2B1	Mus	musculus	sulfotransferase family, cytosolic, 2B, member 1(Sult2b1)
rin2	74030	-0.823715	7.21079	-5.08542	0.000304249	0.0198687	0.231135		SLC4A4	54403	54403	SLC4A4	Mus	musculus	solute carrier family 4 (anion exchanger), member 4(Slc4a4)
MFSD13B	74466	2.85724	-0.589486	5.08733	0.000303313	0.0198687	-1.0405		FMN2	54418	54418	FMN2	Mus	musculus	formin 2(Fmn2)
FSCN1	14086	0.406724	6.35265	5.07217	0.000310843	0.0201306	0.294468		ABHD2	54608	54608	ABHD2	Mus	musculus	abhydrolase domain containing 2(Abhd2)
2410089E	73692	-0.426774	6.74842	-5.07191	0.000310977	0.0201306	0.273739		PDE3A	54611	54611	PDE3A	Mus	musculus	phosphodiesterase 3A, cGMP inhibited(Pde3a)
TPM4	326618	0.304769	8.92129	5.06645	0.000313735	0.0202209	0.047427		CADM1	54725	54725	CADM1	Mus	musculus	cell adhesion molecule 1(Cadm1)
FAT1	14107	0.318637	9.55071	5.0473	0.000323626	0.0205898	-0.0261625		PANX1	55991	55991	PANX1	Mus	musculus	pannexin 1(Panx1)
FRZB	20378	0.495477	6.20651	5.0507	0.000321847	0.0205898	0.305131		ASTN2	56079	56079	ASTN2	Mus	musculus	astrotactin 2(Astn2)
NREP	27528	0.691633	4.15228	5.04818	0.000323165	0.0205898	0.53581		HEYL	56198	56198	HEYL	Mus	musculus	hairy/enhancer-of-split related with YRPW motif-like(Heyl)
HMGCS1	208715	0.480548	6.20386	5.0367	0.000329245	0.0207199	0.271541		PTPN9	56294	56294	PTPN9	Mus	musculus	protein tyrosine phosphatase, non-receptor type 9(Ptpn9)
EPPK1	223650	-0.935327	2.6966	-5.03554	0.000329864	0.0207199	0.544483		TMED2	56334	56334	TMED2	Mus	musculus	transmembrane p24 trafficking protein 2(Tmed2)
Hist1h2a	319173	2.27966	0.0910571	5.03858	0.000328236	0.0207199	-0.557808		DIAPH3	56419	56419	DIAPH3	Mus	musculus	diaphanous related formin 3(Diaph3)
SIX1	20471	-1.73687	0.027808	-5.0228	0.000336763	0.0209275	-0.126915		DYNLL1	56455	56455	DYNLL1	Mus	musculus	dynein light chain LC8-type 1(Dynll1)
SULT1E1	20860	-3.99629	-2.1199	-5.02163	0.000337404	0.0209275	-1.72452		Ube2d2a	56550	56550	Ube2d2a	Mus	musculus	ubiquitin-conjugating enzyme E2D 2A(Ube2d2a)
UNC13B	22249	-0.724668	3.73879	-5.02364	0.000336303	0.0209275	0.526689		GABRQ	57249	57249	GABRQ	Mus	musculus	gamma-aminobutyric acid (GABA) A receptor, subunit theta(Gabrq)
FBLN1	14114	-0.322036	10.7293	-5.01336	0.000341972	0.0211198	-0.175249		MLXIPL	58805	58805	MLXIPL	Mus	musculus	MLX interacting protein-like(Mlxipl)
LRRC17	74511	-0.486396	6.14362	-5.01088	0.000343354	0.0211198	0.214741		MOXD1	59012	59012	MOXD1	Mus	musculus	monooxygenase, DBH-like 1(Moxd1)
NAV2	78286	-0.933757	3.20399	-5.00785	0.000345055	0.0211367	0.509855		KCNQ4	60613	60613	KCNQ4	Mus	musculus	potassium voltage-gated channel, subfamily Q, member 4(Kcnq4)
ADRA1A	11549	-1.21991	2.51396	-4.99898	0.000350072	0.0212683	0.476651		SMOC2	64074	64074	SMOC2	Mus	musculus	SPARC related modular calcium binding 2(Smoc2)
STXBP6	217517	-0.710608	5.0346	-5.00049	0.000349211	0.0212683	0.3349		SMOC1	64075	64075	SMOC1	Mus	musculus	SPARC related modular calcium binding 1(Smoc1)
adamts1	11504	-0.297013	9.48418	-4.98933	0.00035562	0.0215172	-0.123198		TNMD	64103	64103	TNMD	Mus	musculus	tenomodulin(Tnmd)
KCNB2	98741	-4.10174	-3.20632	-4.98135	0.000360281	0.0216227	-2.26015		gpr88	64378	64378	gpr88	Mus	musculus	G-protein coupled receptor 88(Gpr88)
CYB5A	109672	1.21126	3.41952	4.98271	0.000359483	0.0216227	0.468209		PMEPA1	65112	65112	PMEPA1	Mus	musculus	prostate transmembrane protein, androgen induced 1(Pmepa1)
FMN2	54418	-1.07112	2.48079	-4.97524	0.000363891	0.0217513	0.424993		UBE2D3	66105	66105	UBE2D3	Mus	musculus	ubiquitin-conjugating enzyme E2D 3(Ube2d3)
NAV3	260315	0.84858	3.90987	4.96705	0.000368789	0.0219556	0.438366		ADPRM	66358	66358	ADPRM	Mus	musculus	ADP-ribose/CDP-alcohol diphosphatase, manganese dependent(Adprm)
Hba-a1	15122	0.877441	4.06356	4.94888	0.000379905	0.0222983	0.358352		TBCB	66411	66411	TBCB	Mus	musculus	tubulin folding cofactor B(Tbcb)
LGALS1	16852	0.390347	7.66796	4.94782	0.000380564	0.0222983	-0.0473246		NTPCR	66566	66566	NTPCR	Mus	musculus	nucleoside-triphosphatase, cancer-related(Ntpcr)
BHLHE40	20893	0.361079	8.77674	4.95231	0.000377782	0.0222983	-0.114248		ASPN	66695	66695	ASPN	Mus	musculus	asporin(Aspn)
ZBTB42	382639	1.16626	2.12062	4.95168	0.000378172	0.0222983	0.342384		3632451O	67419	67419	3632451O	06R	ik Mus	musculus RIKEN cDNA 3632451O06 gene(3632451O06Rik)
SMAD6	17130	-0.97304	3.52013	-4.93804	0.00038671	0.0225693	0.399762		COQ8A	67426	67426	COQ8A	Mus	musculus	coenzyme Q8A(Coq8a)
ADORA1	11539	0.971416	3.11197	4.9239	0.000395768	0.0228273	0.381998		ABHD15	67477	67477	ABHD15	Mus	musculus	abhydrolase domain containing 15(Abhd15)
IRF1	16362	-0.422455	7.8129	-4.91815	0.000399523	0.0228273	-0.0901178		PPFIBP1	67533	67533	PPFIBP1	Mus	musculus	PTPRF interacting protein, binding protein 1 (liprin beta 1)(Ppfibp1)
GRB14	50915	-0.882218	2.93914	-4.92134	0.000397436	0.0228273	0.378597		FIBIN	67606	67606	FIBIN	Mus	musculus	fin bud initiation factor homolog (zebrafish)(Fibin)
DYNLL1	56455	0.386381	6.97532	4.92104	0.00039763	0.0228273	-0.0187447		MXRA7	67622	67622	MXRA7	Mus	musculus	matrix-remodelling associated 7(Mxra7)
SLC38A5	209837	-1.19452	1.54173	-4.92135	0.000397427	0.0228273	0.227948		TSPAN11	68498	68498	TSPAN11	Mus	musculus	tetraspanin 11(Tspan11)
Gm13305	100042555	-0.944674	2.54943	-4.91686	0.00040037	0.0228273	0.37182		SRPX2	68792	68792	SRPX2	Mus	musculus	sushi-repeat-containing protein, X-linked 2(Srpx2)
ABHD15	67477	0.92003	2.94932	4.91139	0.000403978	0.0229447	0.362906		TULP4	68842	68842	TULP4	Mus	musculus	tubby like protein 4(Tulp4)
ENPP3	209558	-0.568661	5.81827	-4.90678	0.000407043	0.0230306	0.104425		TMEM121	69195	69195	TMEM121	Mus	musculus	transmembrane protein 121(Tmem121)
LMNA	16905	0.309598	9.09327	4.88966	0.000418656	0.023244	-0.251638		NECAB1	69352	69352	NECAB1	Mus	musculus	N-terminal EF-hand calcium binding protein 1(Necab1)
PTPN9	56294	0.428642	6.06894	4.89245	0.000416739	0.023244	0.0290767		SLC38A4	69354	69354	SLC38A4	Mus	musculus	solute carrier family 38, member 4(Slc38a4)
ATOH8	71093	-1.25167	2.17782	-4.89386	0.000415775	0.023244	0.290494		DAPK1	69635	69635	DAPK1	Mus	musculus	death associated protein kinase 1(Dapk1)
CHPF	74241	0.366139	7.11246	4.8898	0.000418563	0.023244	-0.0775005		TMEM52	69671	69671	TMEM52	Mus	musculus	transmembrane protein 52(Tmem52)
GSN	227753	-0.274505	14.8452	-4.89317	0.000416245	0.023244	-0.678884		1500009L	69784	69784	1500009L	16R	ik Mus	musculus RIKEN cDNA 1500009L16 gene(1500009L16Rik)
CECR2	330409	-0.597353	3.97857	-4.88259	0.000423552	0.0234281	0.245949		MED30	69790	69790	MED30	Mus	musculus	mediator complex subunit 30(Med30)
DAP	223453	0.41492	6.91457	4.87516	0.000428762	0.0236281	-0.0812066		TMEM30A	69981	69981	TMEM30A	Mus	musculus	transmembrane protein 30A(Tmem30a)
SLCO2B1	101488	-0.453947	7.82726	-4.8694	0.000432847	0.0237649	-0.210044		CHP2	70261	70261	CHP2	Mus	musculus	calcineurin-like EF hand protein 2(Chp2)
RSPO1	192199	-0.930346	2.82808	-4.8629	0.000437512	0.0239324	0.288368		BASP1	70350	70350	BASP1	Mus	musculus	brain abundant, membrane attached signal protein 1(Basp1)
RNF144B	218215	-2.0765	0.323597	-4.85137	0.000445908	0.024302	-0.469589		KCNIP1	70357	70357	KCNIP1	Mus	musculus	Kv channel-interacting protein 1(Kcnip1)
SULF1	240725	0.300025	9.11212	4.83659	0.000456921	0.024811	-0.342788		FAM213A	70564	70564	FAM213A	Mus	musculus	family with sequence similarity 213, member A(Fam213a)
LAPTM5	16792	4.4237	-3.66294	4.82798	0.000463462	0.0249831	-2.50645		ATOH8	71093	71093	ATOH8	Mus	musculus	atonal bHLH transcription factor 8(Atoh8)
C77370	245555	-1.16543	1.57249	-4.82858	0.000463007	0.0249831	0.126572		SCARA5	71145	71145	SCARA5	Mus	musculus	scavenger receptor class A, member 5(Scara5)
COL4A6	94216	-0.591321	4.33317	-4.81885	0.000470511	0.0252712	0.1311		AOX3	71724	71724	AOX3	Mus	musculus	aldehyde oxidase 3(Aox3)
ITGB1	16412	0.301233	9.22854	4.81473	0.000473732	0.0253523	-0.398686		ENDOD1	71946	71946	ENDOD1	Mus	musculus	endonuclease domain containing 1(Endod1)
COL1A1	12842	0.294026	12.7054	4.79558	0.000488996	0.0257052	-0.700661		FBXO22	71999	71999	FBXO22	Mus	musculus	F-box protein 22(Fbxo22)
GNG7	14708	-1.35023	0.99171	-4.79969	0.000485673	0.0257052	-0.066506		SULF2	72043	72043	SULF2	Mus	musculus	sulfatase 2(Sulf2)
HMGCS2	15360	-0.50037	5.86992	-4.7987	0.00048647	0.0257052	-0.115908		1810041L	72301	72301	1810041L	15R	ik Mus	musculus RIKEN cDNA 1810041L15 gene(1810041L15Rik)
ADAM33	110751	-1.72841	0.777647	-4.79578	0.000488829	0.0257052	-0.17188		SHISA9	72555	72555	SHISA9	Mus	musculus	shisa family member 9(Shisa9)
GRAMD1B	235283	-0.731741	3.85387	-4.79692	0.000487909	0.0257052	0.139086		rspo3	72780	72780	rspo3	Mus	musculus	R-spondin 3(Rspo3)
TRAF3IP2	103213	-0.489908	5.5026	-4.7914	0.000492393	0.0257923	-0.064624		2410089E	73692	73692	2410089E	03R	ik Mus	musculus RIKEN cDNA 2410089E03 gene(2410089E03Rik)
PPFIBP1	67533	0.354426	8.28248	4.78178	0.000500315	0.026115	-0.363661		ZDBF2	73884	73884	ZDBF2	Mus	musculus	zinc finger, DBF-type containing 2(Zdbf2)
NECAB1	69352	0.656528	4.40522	4.7712	0.000509176	0.0264221	0.0512432		FCHO1	74015	74015	FCHO1	Mus	musculus	FCH domain only 1(Fcho1)
MFAP4	76293	0.416753	7.43658	4.77051	0.000509762	0.0264221	-0.292955		rin2	74030	74030	rin2	Mus	musculus	Ras and Rab interactor 2(Rin2)
ABHD2	54608	0.354672	7.45206	4.7641	0.000515211	0.0266115	-0.325975		PI16	74116	74116	PI16	Mus	musculus	peptidase inhibitor 16(Pi16)
NRIP1	268903	-0.325666	7.33265	-4.75236	0.000525364	0.0270416	-0.331856		SEC14L1	74136	74136	SEC14L1	Mus	musculus	SEC14-like lipid binding 1(Sec14l1)
SPEG	11790	0.594726	5.25329	4.74618	0.000530793	0.0272266	-0.113869		NUAK2	74137	74137	NUAK2	Mus	musculus	NUAK family, SNF1-like kinase, 2(Nuak2)
PLEC	18810	0.287736	10.5593	4.74119	0.000535219	0.0272649	-0.624611		VIT	74199	74199	VIT	Mus	musculus	vitrin(Vit)
TNFRSF1B	21938	0.435509	5.97973	4.74145	0.000534989	0.0272649	-0.195312		FBLIM1	74202	74202	FBLIM1	Mus	musculus	filamin binding LIM protein 1(Fblim1)
GLYCTK	235582	-1.71365	-0.00445837	-4.73709	0.000538889	0.0273578	-0.242874		CHPF	74241	74241	CHPF	Mus	musculus	chondroitin polymerizing factor(Chpf)
MYO9B	17925	0.436474	7.41761	4.7265	0.000548484	0.0276555	-0.384392		MFSD13B	74466	74466	MFSD13B	Mus	musculus	major facilitator superfamily domain containing 13B(Mfsd13b)
Zfp738	408068	-0.541403	4.94709	-4.72849	0.00054666	0.0276555	-0.0701646		LRRC17	74511	74511	LRRC17	Mus	musculus	leucine rich repeat containing 17(Lrrc17)
ENPP5	83965	-0.585963	4.35274	-4.72229	0.000552344	0.0277557	-0.0310578		LVRN	74574	74574	LVRN	Mus	musculus	laeverin(Lvrn)
PTPRB	19263	0.790079	4.77204	4.71667	0.000557539	0.0279221	-0.00542558		glb1l	74577	74577	glb1l	Mus	musculus	galactosidase, beta 1-like(Glb1l)
ASS1	11898	0.816392	3.81914	4.70349	0.000569938	0.0283796	0.023868		DHCR24	74754	74754	DHCR24	Mus	musculus	24-dehydrocholesterol reductase(Dhcr24)
TMEM52	69671	-2.15486	-0.256149	-4.7029	0.000570502	0.0283796	-0.75039		SLC10A6	75750	75750	SLC10A6	Mus	musculus	solute carrier family 10 (sodium/bile acid cotransporter family), member 6(Slc10a6)
MEIS1	17268	-0.375873	6.32822	-4.68875	0.00058415	0.0289613	-0.342474		ADHFE1	76187	76187	ADHFE1	Mus	musculus	alcohol dehydrogenase, iron containing, 1(Adhfe1)
DPEP1	13479	-0.357328	9.83255	-4.67485	0.000597891	0.0291947	-0.705183		MFAP4	76293	76293	MFAP4	Mus	musculus	microfibrillar-associated protein 4(Mfap4)
INPP5K	19062	-0.608425	4.79544	-4.6778	0.000594944	0.0291947	-0.16168		MSI2	76626	76626	MSI2	Mus	musculus	musashi RNA-binding protein 2(Msi2)
ACOT1	26897	-1.10679	3.00711	-4.67208	0.000600674	0.0291947	-0.00732582		CHST15	77590	77590	CHST15	Mus	musculus	carbohydrate (N-acetylgalactosamine 4-sulfate 6-O) sulfotransferase 15(Chst15)
KCNQ4	60613	-0.848982	2.95591	-4.673	0.000599744	0.0291947	-0.00161752		ADAMTSL2	77794	77794	ADAMTSL2		Mus	musculus ADAMTS-like 2(Adamtsl2)
RCC2	108911	0.478494	5.20767	4.67982	0.000592943	0.0291947	-0.199448		NAV2	78286	78286	NAV2	Mus	musculus	neuron navigator 2(Nav2)
ADGRF5	224792	-1.2698	1.31582	-4.68022	0.000592542	0.0291947	-0.127185		LSM6	78651	78651	LSM6	Mus	musculus	LSM6 homolog, U6 small nuclear RNA and mRNA degradation associated(Lsm6)
CAPN2	12334	0.303104	8.57588	4.66187	0.000611025	0.0296008	-0.612207		GALNT15	78754	78754	GALNT15	Mus	musculus	UDP-N-acetyl-alpha-D-galactosamine:polypeptide N-acetylgalactosaminyltransferase 15(Galnt15)
HSPA4L	18415	1.09696	3.68774	4.65854	0.000614443	0.0296694	-0.0518846		LRAT	79235	79235	LRAT	Mus	musculus	lecithin-retinol acyltransferase (phosphatidylcholine-retinol-O-acyltransferase)(Lrat)
COLEC12	140792	0.298608	8.43698	4.64145	0.00063231	0.030433	-0.634102		BHLHE41	79362	79362	BHLHE41	Mus	musculus	basic helix-loop-helix family, member e41(Bhlhe41)
SLC35E3	215436	-0.504242	4.92975	-4.63499	0.00063921	0.0305666	-0.267627		JDP2	81703	81703	JDP2	Mus	musculus	Jun dimerization protein 2(Jdp2)
SSPO	243369	2.22578	0.455702	4.63536	0.000638805	0.0305666	-0.566128		CHRDL1	83453	83453	CHRDL1	Mus	musculus	chordin-like 1(Chrdl1)
APOD	11815	0.533436	4.93374	4.61646	0.000659421	0.0306379	-0.261579		SYTL2	83671	83671	SYTL2	Mus	musculus	synaptotagmin-like 2(Sytl2)
FLT1	14254	-0.958964	2.40172	-4.61121	0.000665265	0.0306379	-0.108553		ENPP5	83965	83965	ENPP5	Mus	musculus	ectonucleotide pyrophosphatase/phosphodiesterase 5(Enpp5)
ITGB5	16419	0.258166	9.43568	4.61432	0.000661792	0.0306379	-0.760277		PLA1A	85031	85031	PLA1A	Mus	musculus	phospholipase A1 member A(Pla1a)
RGS5	19737	-0.495734	6.57933	-4.61558	0.000660393	0.0306379	-0.54935		LMOD1	93689	93689	LMOD1	Mus	musculus	leiomodin 1 (smooth muscle)(Lmod1)
PANX1	55991	0.986535	4.51452	4.61166	0.000664769	0.0306379	-0.139791		NKD1	93960	93960	NKD1	Mus	musculus	naked cuticle 1 homolog (Drosophila)(Nkd1)
ASTN2	56079	-0.718425	3.58004	-4.62161	0.000653731	0.0306379	-0.121911		SPOCK2	94214	94214	SPOCK2	Mus	musculus	sparc/osteonectin, cwcv and kazal-like domains proteoglycan 2(Spock2)
TNMD	64103	3.97117	-1.77121	4.62251	0.000652751	0.0306379	-2.20676		COL4A6	94216	94216	COL4A6	Mus	musculus	collagen, type IV, alpha 6(Col4a6)
KCNIP1	70357	1.73511	1.37044	4.61566	0.000660306	0.0306379	-0.30289		HECW1	94253	94253	HECW1	Mus	musculus	HECT, C2 and WW domain containing E3 ubiquitin protein ligase 1(Hecw1)
BHLHE41	79362	0.837529	4.40323	4.611	0.000665503	0.0306379	-0.176752		LOXL2	94352	94352	LOXL2	Mus	musculus	lysyl oxidase-like 2(Loxl2)
EMILIN1	100952	0.300543	8.84016	4.62212	0.000653177	0.0306379	-0.698387		ATP1A2	98660	98660	ATP1A2	Mus	musculus	ATPase, Na+/K+ transporting, alpha 2 polypeptide(Atp1a2)
LTBP4	108075	0.234797	12.0199	4.6312	0.000643288	0.0306379	-0.933208		KCNB2	98741	98741	KCNB2	Mus	musculus	potassium voltage gated channel, Shab-related subfamily, member 2(Kcnb2)
SYNPO2	118449	-0.418892	6.54206	-4.62361	0.000651543	0.0306379	-0.50036		EMILIN1	100952	100952	EMILIN1	Mus	musculus	elastin microfibril interfacer 1(Emilin1)
HOMER2	26557	0.801402	3.79694	4.60891	0.000667845	0.0306506	-0.131784		PRRT4	101359	101359	PRRT4	Mus	musculus	proline-rich transmembrane protein 4(Prrt4)
SLC2A3	20527	-0.822182	3.63993	-4.59772	0.00068054	0.0311368	-0.157838		SLCO2B1	101488	101488	SLCO2B1	Mus	musculus	solute carrier organic anion transporter family, member 2b1(Slco2b1)
SLCO3A1	108116	0.386506	6.0551	4.59168	0.0006875	0.0313585	-0.472333		TRAF3IP2	103213	103213	TRAF3IP2		Mus	musculus TRAF3 interacting protein 2(Traf3ip2)
TIMP1	21857	0.707108	4.40547	4.58222	0.000698548	0.0317647	-0.196657		Ces1d	104158	104158	Ces1d	Mus	musculus	carboxylesterase 1D(Ces1d)
PSMD2	21762	0.338453	6.82428	4.58033	0.000700778	0.0317686	-0.586264		ARRDC3	105171	105171	ARRDC3	Mus	musculus	arrestin domain containing 3(Arrdc3)
SPRY1	24063	0.294438	8.59105	4.57413	0.000708144	0.0319395	-0.775087		KCTD9	105440	105440	KCTD9	Mus	musculus	potassium channel tetramerisation domain containing 9(Kctd9)
Ces1d	104158	-0.6753	5.26303	-4.57354	0.000708858	0.0319395	-0.425209		RAB31	106572	106572	RAB31	Mus	musculus	RAB31, member RAS oncogene family(Rab31)
LOXL1	16949	0.272611	10.0286	4.55151	0.00073572	0.0330444	-0.916321		COL16A1	107581	107581	COL16A1	Mus	musculus	collagen, type XVI, alpha 1(Col16a1)
PRKAR1A	19084	0.334559	8.5431	4.54981	0.000737837	0.0330444	-0.80546		LTBP4	108075	108075	LTBP4	Mus	musculus	latent transforming growth factor beta binding protein 4(Ltbp4)
FZD7	14369	-0.34585	6.5984	-4.54137	0.000748442	0.033317	-0.63315		SLCO3A1	108116	108116	SLCO3A1	Mus	musculus	solute carrier organic anion transporter family, member 3a1(Slco3a1)
SORBS3	20410	-0.31877	7.19198	-4.54196	0.0007477	0.033317	-0.69151		ATIC	108147	108147	ATIC	Mus	musculus	5-aminoimidazole-4-carboxamide ribonucleotide formyltransferase/IMP cyclohydrolase(Atic)
CADM1	54725	-1.26774	2.70388	-4.53947	0.000750846	0.033317	-0.210247		RCC2	108911	108911	RCC2	Mus	musculus	regulator of chromosome condensation 2(Rcc2)
NUAK2	74137	0.740722	3.58671	4.53785	0.000752913	0.033317	-0.235288		CYB5A	109672	109672	CYB5A	Mus	musculus	cytochrome b5 type A (microsomal)(Cyb5a)
BASP1	70350	0.669061	4.66034	4.53306	0.000759036	0.0333206	-0.366411		ACTN1	109711	109711	ACTN1	Mus	musculus	actinin, alpha 1(Actn1)
SLC10A6	75750	-0.510236	6.15225	-4.53252	0.000759737	0.0333206	-0.558962		MAOB	109731	109731	MAOB	Mus	musculus	monoamine oxidase B(Maob)
NRG1	211323	-2.30912	-0.989543	-4.53443	0.000757282	0.0333206	-1.06276		cyb5r3	109754	109754	cyb5r3	Mus	musculus	cytochrome b5 reductase 3(Cyb5r3)
GSTA3	14859	0.369056	6.9148	4.52515	0.000769273	0.0333441	-0.704127		PYGB	110078	110078	PYGB	Mus	musculus	brain glycogen phosphorylase(Pygb)
LDLR	16835	0.37238	7.50493	4.52845	0.000764984	0.0333441	-0.735047		FDPS	110196	110196	FDPS	Mus	musculus	farnesyl diphosphate synthetase(Fdps)
TYRO3	22174	0.629783	3.97575	4.52813	0.000765395	0.0333441	-0.301903		ADAM33	110751	110751	ADAM33	Mus	musculus	a disintegrin and metallopeptidase domain 33(Adam33)
Ifi207	226691	-0.378241	7.52512	-4.5266	0.000767385	0.0333441	-0.742894		NR3C2	110784	110784	NR3C2	Mus	musculus	nuclear receptor subfamily 3, group C, member 2(Nr3c2)
FBXO22	71999	0.446639	5.26533	4.52285	0.000772277	0.0333768	-0.468691		SYNPO2	118449	118449	SYNPO2	Mus	musculus	synaptopodin 2(Synpo2)
zbtb18	30928	0.712202	3.9813	4.51842	0.000778096	0.0335305	-0.27061		ATP6V0A4	140494	140494	ATP6V0A4		Mus	musculus ATPase, H+ transporting, lysosomal V0 subunit A4(Atp6v0a4)
PPP1R15A	17872	-0.298346	9.24741	-4.51223	0.000786293	0.0337855	-0.9208		COLEC12	140792	140792	COLEC12	Mus	musculus	collectin sub-family member 12(Colec12)
SLC2A12	353169	-1.54093	0.488741	-4.49525	0.000809274	0.0346725	-0.53988		PKHD1L1	192190	192190	PKHD1L1	Mus	musculus	polycystic kidney and hepatic disease 1-like 1(Pkhd1l1)
HEYL	56198	0.318683	8.63308	4.48907	0.000817815	0.0348371	-0.920113		RSPO1	192199	192199	RSPO1	Mus	musculus	R-spondin 1(Rspo1)
ACTN1	109711	0.436431	6.67849	4.48912	0.000817743	0.0348371	-0.700736		KNTC1	208628	208628	KNTC1	Mus	musculus	kinetochore associated 1(Kntc1)
NDST2	17423	-0.590309	4.70896	-4.48381	0.000825153	0.0349987	-0.485529		CREB3L2	208647	208647	CREB3L2	Mus	musculus	cAMP responsive element binding protein 3-like 2(Creb3l2)
CILP	214425	0.529384	8.72091	4.48297	0.000826332	0.0349987	-0.880098		HMGCS1	208715	208715	HMGCS1	Mus	musculus	3-hydroxy-3-methylglutaryl-Coenzyme A synthase 1(Hmgcs1)
TULP4	68842	0.299678	7.89354	4.4786	0.000832489	0.035159	-0.859981		ENPP3	209558	209558	ENPP3	Mus	musculus	ectonucleotide pyrophosphatase/phosphodiesterase 3(Enpp3)
SLC25A5	11740	0.449155	5.56073	4.46703	0.000849026	0.0357556	-0.612677		SLC38A5	209837	209837	SLC38A5	Mus	musculus	solute carrier family 38, member 5(Slc38a5)
FAM213A	70564	-0.992586	1.82	-4.45811	0.000862018	0.0360976	-0.36109		NRG1	211323	211323	NRG1	Mus	musculus	neuregulin 1(Nrg1)
H2AFJ	232440	0.632573	3.85778	4.45936	0.000860187	0.0360976	-0.384266		9330159F	212448	212448	9330159F	19R	ik Mus	musculus RIKEN cDNA 9330159F19 gene(9330159F19Rik)
NFE2L1	18023	0.300813	8.62947	4.45418	0.000867795	0.0362372	-0.972016		hhipl1	214305	214305	hhipl1	Mus	musculus	hedgehog interacting protein-like 1(Hhipl1)
HEPHL1	244698	3.12319	-1.22183	4.44425	0.000882607	0.0367522	-1.81461		CILP	214425	214425	CILP	Mus	musculus	cartilage intermediate layer protein, nucleotide pyrophosphohydrolase(Cilp)
CHST15	77590	-1.10521	2.23374	-4.44112	0.000887327	0.0368452	-0.381457		SLC35E3	215436	215436	SLC35E3	Mus	musculus	solute carrier family 35, member E3(Slc35e3)
PLCB1	18795	-0.857169	2.99794	-4.43437	0.000897599	0.0371676	-0.390167		PRR14L	215476	215476	PRR14L	Mus	musculus	proline rich 14-like(Prr14l)
1500009L	69784	0.698831	3.47027	4.42728	0.000908521	0.0374223	-0.43075		RASSF2	215653	215653	RASSF2	Mus	musculus	Ras association (RalGDS/AF-6) domain family member 2(Rassf2)
PYGB	110078	-0.344079	6.6934	-4.4271	0.000908798	0.0374223	-0.827011		Zfp365	216049	216049	Zfp365	Mus	musculus	zinc finger protein 365(Zfp365)
CCL2	20296	0.471017	5.49566	4.42319	0.000914876	0.0374644	-0.673003		EFEMP1	216616	216616	EFEMP1	Mus	musculus	epidermal growth factor-containing fibulin-like extracellular matrix protein 1(Efemp1)
SULT2B1	54200	3.61878	-3.05265	4.42478	0.000912406	0.0374644	-2.56275		ADAMTS2	216725	216725	ADAMTS2	Mus	musculus	a disintegrin-like and metallopeptidase (reprolysin type) with thrombospondin type 1 motif, 2(Adamts2)
WNT11	22411	-0.426348	5.59563	-4.41672	0.000925039	0.0377763	-0.716468		MRM1	217038	217038	MRM1	Mus	musculus	mitochondrial rRNA methyltransferase 1(Mrm1)
FGF14	14169	0.774228	3.75077	4.41312	0.000930745	0.0379049	-0.447718		TRIB2	217410	217410	TRIB2	Mus	musculus	tribbles pseudokinase 2(Trib2)
CRIP1	12925	0.438225	5.73379	4.40298	0.000947008	0.038147	-0.746985		STXBP6	217517	217517	STXBP6	Mus	musculus	syntaxin binding protein 6 (amisyn)(Stxbp6)
trf	22041	-0.408173	7.2728	-4.40401	0.000945349	0.038147	-0.95354		RNF144B	218215	218215	RNF144B	Mus	musculus	ring finger protein 144B(Rnf144b)
HS6ST2	50786	1.15854	2.12779	4.40141	0.000949559	0.038147	-0.488531		LHFPL2	218454	218454	LHFPL2	Mus	musculus	lipoma HMGIC fusion partner-like 2(Lhfpl2)
KCTD9	105440	0.460385	5.20908	4.40233	0.000948064	0.038147	-0.679916		pcdh20	219257	219257	pcdh20	Mus	musculus	protocadherin 20(Pcdh20)
SSC5D	269855	0.320929	7.93664	4.40615	0.000941901	0.038147	-0.995611		ITGBL1	223272	223272	ITGBL1	Mus	musculus	integrin, beta-like 1(Itgbl1)
COL5A1	12831	0.214505	11.4669	4.39765	0.000955684	0.0382893	-1.30393		DAP	223453	223453	DAP	Mus	musculus	death-associated protein(Dap)
ATP10A	11982	0.402574	5.80857	4.39478	0.000960382	0.038332	-0.765457		EPPK1	223650	223650	EPPK1	Mus	musculus	epiplakin 1(Eppk1)
FDPS	110196	0.555524	5.07134	4.39385	0.00096192	0.038332	-0.682694		CERK	223753	223753	CERK	Mus	musculus	ceramide kinase(Cerk)
ATIC	108147	0.415906	5.61234	4.38866	0.00097049	0.0385698	-0.75114		SCARF2	224024	224024	SCARF2	Mus	musculus	scavenger receptor class F, member 2(Scarf2)
AQP1	11826	-2.23848	0.327764	-4.38332	0.000979408	0.0388202	-1.15404		ADGRF5	224792	224792	ADGRF5	Mus	musculus	adhesion G protein-coupled receptor F5(Adgrf5)
TMEM204	407831	0.343356	6.89423	4.38036	0.000984386	0.0389134	-0.946323		ABLIM1	226251	226251	ABLIM1	Mus	musculus	actin-binding LIM protein 1(Ablim1)
GLUL	14645	-0.351801	8.37313	-4.37809	0.000988218	0.038961	-1.09594		RCSD1	226594	226594	RCSD1	Mus	musculus	RCSD domain containing 1(Rcsd1)
ANK3	11735	-0.770173	3.47572	-4.37312	0.000996668	0.0391527	-0.532117		Ifi207	226691	226691	Ifi207	Mus	musculus	interferon activated gene 207(Ifi207)
EPYC	13516	-1.78842	0.714677	-4.37186	0.000998819	0.0391527	-0.753687		mark1	226778	226778	mark1	Mus	musculus	MAP/microtubule affinity regulating kinase 1(Mark1)
SAT1	20229	-0.384207	7.94002	-4.37005	0.00100192	0.0391527	-1.07477		PLCL1	227120	227120	PLCL1	Mus	musculus	phospholipase C-like 1(Plcl1)
ARRDC3	105171	-0.373323	7.66534	-4.36905	0.00100365	0.0391527	-1.04102		FAM129B	227737	227737	FAM129B	Mus	musculus	family with sequence similarity 129, member B(Fam129b)
PRR14L	215476	0.843459	6.17757	4.36161	0.00101653	0.0395511	-0.843414		GSN	227753	227753	GSN	Mus	musculus	gelsolin(Gsn)
GPX1	14775	0.37625	6.12652	4.35812	0.00102262	0.0396841	-0.885053		D630003M	228846	228846	D630003M	21R	ik Mus	musculus RIKEN cDNA D630003M21 gene(D630003M21Rik)
adamts12	239337	-0.392998	6.93267	-4.35401	0.00102986	0.0398606	-0.977769		CYTL1	231162	231162	CYTL1	Mus	musculus	cytokine-like 1(Cytl1)
SCG3	20255	-1.22174	1.21926	-4.34807	0.00104041	0.0399803	-0.632747		FGD5	232237	232237	FGD5	Mus	musculus	FYVE, RhoGEF and PH domain containing 5(Fgd5)
cyb5r3	109754	0.316173	7.38533	4.34952	0.00103782	0.0399803	-1.03794		H2AFJ	232440	232440	H2AFJ	Mus	musculus	H2A histone family, member J(H2afj)
ABLIM1	226251	-0.271041	8.07875	-4.34621	0.00104374	0.0399803	-1.12402		MGAM	232714	232714	MGAM	Mus	musculus	maltase-glucoamylase(Mgam)
XYLT1	233781	0.39203	6.00044	4.34675	0.00104276	0.0399803	-0.867039		XYLT1	233781	233781	XYLT1	Mus	musculus	xylosyltransferase 1(Xylt1)
PTPRS	19280	0.284857	8.07503	4.33822	0.00105815	0.040428	-1.12393		AARS	234734	234734	AARS	Mus	musculus	alanyl-tRNA synthetase(Aars)
RCSD1	226594	0.378546	5.68587	4.33204	0.00106945	0.0406501	-0.876232		GRAMD1B	235283	235283	GRAMD1B	Mus	musculus	GRAM domain containing 1B(Gramd1b)
ISLR2	320563	0.584424	4.29449	4.333	0.00106768	0.0406501	-0.628335		GLYCTK	235582	235582	GLYCTK	Mus	musculus	glycerate kinase(Glyctk)
CERK	223753	0.393851	5.9388	4.33018	0.00107287	0.0406758	-0.922124		CCNB1IP1	239083	239083	CCNB1IP1		Mus	musculus cyclin B1 interacting protein 1(Ccnb1ip1)
SHISA9	72555	-1.78861	0.100435	-4.32225	0.0010876	0.041129	-0.867665		adamts12	239337	239337	adamts12		Mus	musculus a disintegrin-like and metallopeptidase (reprolysin type) with thrombospondin type 1 motif, 12(Adamts12)
KNTC1	208628	3.76039	-1.92129	4.31986	0.00109208	0.0411935	-2.55916		PIGZ	239827	239827	PIGZ	Mus	musculus	phosphatidylinositol glycan anchor biosynthesis, class Z(Pigz)
SCARF2	224024	0.401647	6.82612	4.31359	0.00110393	0.0415345	-1.02625		SULF1	240725	240725	SULF1	Mus	musculus	sulfatase 1(Sulf1)
PKHD1L1	192190	-3.97244	-2.50177	-4.30001	0.00113003	0.042409	-2.38097		LRRC55	241528	241528	LRRC55	Mus	musculus	leucine rich repeat containing 55(Lrrc55)
MED30	69790	1.10747	2.05215	4.29538	0.00113908	0.0425334	-0.617554		PDE5A	242202	242202	PDE5A	Mus	musculus	phosphodiesterase 5A, cGMP-specific(Pde5a)
Zfp365	216049	0.779772	3.83475	4.29574	0.00113837	0.0425334	-0.661239		RASEF	242505	242505	RASEF	Mus	musculus	RAS and EF hand domain containing(Rasef)
POR	18984	-0.360266	7.20388	-4.29077	0.00114815	0.0427643	-1.13551		CPZ	242939	242939	CPZ	Mus	musculus	carboxypeptidase Z(Cpz)
BAZ2B	407823	-0.28797	7.79357	-4.28831	0.00115304	0.0428386	-1.18461		SSPO	243369	243369	SSPO	Mus	musculus	SCO-spondin(Sspo)
ADPRM	66358	-0.812454	2.64584	-4.28116	0.00116733	0.0431535	-0.610286		PPP1R9A	243725	243725	PPP1R9A	Mus	musculus	protein phosphatase 1, regulatory (inhibitor) subunit 9A(Ppp1r9a)
COQ8A	67426	-0.879243	2.99984	-4.28153	0.0011666	0.0431535	-0.612478		RGMA	244058	244058	RGMA	Mus	musculus	repulsive guidance molecule family member A(Rgma)
MYADM	50918	0.280332	8.4352	4.27666	0.00117643	0.0433816	-1.27838		HEPHL1	244698	244698	HEPHL1	Mus	musculus	hephaestin-like 1(Hephl1)
FOXS1	14239	0.837948	4.18807	4.26256	0.00120542	0.0440126	-0.746346		COL6A6	245026	245026	COL6A6	Mus	musculus	collagen, type VI, alpha 6(Col6a6)
G6pdx	14381	-0.352514	6.00499	-4.26316	0.00120418	0.0440126	-1.04128		MYRIP	245049	245049	MYRIP	Mus	musculus	myosin VIIA and Rab interacting protein(Myrip)
MGAT4A	269181	0.575581	4.39052	4.26569	0.00119893	0.0440126	-0.777165		C77370	245555	245555	C77370	Mus	musculus	expressed sequence C77370(C77370)
ITPRIPL2	319622	0.299501	8.44781	4.26396	0.00120252	0.0440126	-1.29612		ACKR4	252837	252837	ACKR4	Mus	musculus	atypical chemokine receptor 4(Ackr4)
ABCB7	11306	0.438844	4.84973	4.25739	0.00121624	0.0441969	-0.903771		MFRP	259172	259172	MFRP	Mus	musculus	membrane frizzled-related protein(Mfrp)
PIEZO2	667742	-1.02998	3.83889	-4.2573	0.00121643	0.0441969	-0.680622		NAV3	260315	260315	NAV3	Mus	musculus	neuron navigator 3(Nav3)
GABRE	14404	-0.618964	4.40392	-4.25074	0.00123029	0.0445787	-0.773742		SCML4	268297	268297	SCML4	Mus	musculus	sex comb on midleg-like 4 (Drosophila)(Scml4)
MGAM	232714	1.60047	0.656752	4.24949	0.00123295	0.0445787	-0.99377		RBFOX1	268859	268859	RBFOX1	Mus	musculus	RNA binding protein, fox-1 homolog (C. elegans) 1(Rbfox1)
CHRDL1	83453	-1.48507	2.80818	-4.24801	0.00123611	0.0445843	-0.662764		LSAMP	268890	268890	LSAMP	Mus	musculus	limbic system-associated membrane protein(Lsamp)
SYTL2	83671	-0.425661	5.41035	-4.24619	0.00124001	0.0446163	-1.00839		NRIP1	268903	268903	NRIP1	Mus	musculus	nuclear receptor interacting protein 1(Nrip1)
GOT1	14718	0.593136	3.95221	4.24135	0.00125043	0.0448823	-0.760936		ARHGAP28	268970	268970	ARHGAP28		Mus	musculus Rho GTPase activating protein 28(Arhgap28)
MSI2	76626	0.341155	6.43783	4.23136	0.00127223	0.0455544	-1.13493		MGAT4A	269181	269181	MGAT4A	Mus	musculus	mannoside acetylglucosaminyltransferase 4, isoenzyme A(Mgat4a)
ATP1B1	11931	-1.19663	2.60497	-4.22556	0.00128507	0.0459034	-0.703357		SSC5D	269855	269855	SSC5D	Mus	musculus	scavenger receptor cysteine rich family, 5 domains(Ssc5d)
SYP	20977	-0.575193	3.97946	-4.2104	0.00131925	0.0467862	-0.872265		hist1h4c	319155	319155	hist1h4c		Mus	musculus histone cluster 1, H4c(Hist1h4c)
JDP2	81703	0.373844	5.93081	4.21089	0.00131815	0.0467862	-1.10146		Hist1h2a	319173	319173	Hist1h2a	f	Mus	musculus histone cluster 1, H2af(Hist1h2af)
IL1RAPL1	331461	-2.98782	-1.43607	-4.21094	0.00131802	0.0467862	-2.1068		IDI1	319554	319554	IDI1	Mus	musculus	isopentenyl-diphosphate delta isomerase(Idi1)
CHRM3	12671	-1.18511	1.8293	-4.20525	0.00133109	0.0470932	-0.740355		ITPRIPL2	319622	319622	ITPRIPL2		Mus	musculus inositol 1,4,5-triphosphate receptor interacting protein-like 2(Itpripl2)
SERPINE2	20720	0.292164	7.97045	4.20076	0.00134151	0.0471245	-1.3733		OLFML2B	320078	320078	OLFML2B	Mus	musculus	olfactomedin-like 2B(Olfml2b)
UBE2D3	66105	0.306379	7.33591	4.20243	0.00133761	0.0471245	-1.29353		ISLR2	320563	320563	ISLR2	Mus	musculus	immunoglobulin superfamily containing leucine-rich repeat 2(Islr2)
D630003M	228846	0.310592	7.4624	4.20194	0.00133876	0.0471245	-1.3238		MICAL2	320878	320878	MICAL2	Mus	musculus	microtubule associated monooxygenase, calponin and LIM domain containing 2(Mical2)
AOX1	11761	-0.379309	6.68627	-4.19674	0.00135088	0.0473414	-1.25312		CCBE1	320924	320924	CCBE1	Mus	musculus	collagen and calcium binding EGF domains 1(Ccbe1)
MAP2	17756	0.431449	5.25052	4.19097	0.00136449	0.0474149	-1.09592		TPM4	326618	326618	TPM4	Mus	musculus	tropomyosin 4(Tpm4)
NTPCR	66566	-0.89888	2.73092	-4.19159	0.00136301	0.0474149	-0.765025		TMEM26	327766	327766	TMEM26	Mus	musculus	transmembrane protein 26(Tmem26)
TMEM30A	69981	0.365946	7.29373	4.19076	0.00136498	0.0474149	-1.30802		HECW2	329152	329152	HECW2	Mus	musculus	HECT, C2 and WW domain containing E3 ubiquitin protein ligase 2(Hecw2)
TMEM26	327766	-1.50875	0.0412389	-4.19043	0.00136577	0.0474149	-1.03998		FAT4	329628	329628	FAT4	Mus	musculus	FAT atypical cadherin 4(Fat4)
NSMAF	18201	-0.358765	6.09001	-4.18288	0.00138378	0.047928	-1.17846		AI464131	329828	329828	AI464131		Mus	musculus expressed sequence AI464131(AI464131)
PEG3	18616	-0.293745	8.05026	-4.17482	0.00140328	0.0480422	-1.41498		CECR2	330409	330409	CECR2	Mus	musculus	cat eye syndrome chromosome region, candidate 2(Cecr2)
PPP1R10	52040	-0.334788	7.4297	-4.17699	0.001398	0.0480422	-1.31254		IL1RAPL1	331461	331461	IL1RAPL1		Mus	musculus interleukin 1 receptor accessory protein-like 1(Il1rapl1)
TMEM121	69195	3.31173	-2.26754	4.17702	0.00139793	0.0480422	-2.31551		SLC2A12	353169	353169	SLC2A12	Mus	musculus	solute carrier family 2 (facilitated glucose transporter), member 12(Slc2a12)
AARS	234734	0.321351	7.12269	4.17646	0.00139929	0.0480422	-1.31737		SERF2	378702	378702	SERF2	Mus	musculus	small EDRK-rich factor 2(Serf2)
PDE5A	242202	-0.548072	5.56729	-4.17529	0.00140214	0.0480422	-1.15324		L1TD1	381591	381591	L1TD1	Mus	musculus	LINE-1 type transposase domain containing 1(L1td1)
hist1h4c	319155	0.660078	3.42669	4.17268	0.00140851	0.0481102	-0.819333		ZBTB42	382639	382639	ZBTB42	Mus	musculus	zinc finger and BTB domain containing 42(Zbtb42)
DLC1	50768	-0.247332	8.71652	-4.16758	0.00142105	0.0484269	-1.49388		BAZ2B	407823	407823	BAZ2B	Mus	musculus	bromodomain adjacent to zinc finger domain, 2B(Baz2b)
mark1	226778	-0.607026	3.44706	-4.15969	0.0014407	0.0489838	-0.87507		TMEM204	407831	407831	TMEM204	Mus	musculus	transmembrane protein 204(Tmem204)
DAPK2	13143	0.708455	3.58585	4.15767	0.00144577	0.0490436	-0.857541		Zfp738	408068	408068	Zfp738	Mus	musculus	zinc finger protein 738(Zfp738)
DIAPH3	56419	1.04523	2.01909	4.15612	0.00144967	0.0490637	-0.842775		HMCN1	545370	545370	HMCN1	Mus	musculus	hemicentin 1(Hmcn1)
EGR3	13655	0.521455	5.64553	4.14987	0.00146552	0.0493336	-1.089		9930111J	667214	667214	9930111J	21R	ik1 Mus	musculus RIKEN cDNA 9930111J21 gene 1(9930111J21Rik1)
TLE2	21886	-0.423367	5.27273	-4.14904	0.00146763	0.0493336	-1.12285		PIEZO2	667742	667742	PIEZO2	Mus	musculus	piezo-type mechanosensitive ion channel component 2(Piezo2)
TBCB	66411	0.554511	3.97645	4.15067	0.00146347	0.0493336	-0.922972		Gm13305	100042555	100042555	Gm13305	3305 Mus	musculus predicted gene 13305(Gm13305)
MOXD1	59012	1.77108	0.113967	4.14232	0.00148489	0.0498011	-0.999087		FAM150B	100294583	100294583	FAM150B	150B Mus	musculus family with sequence similarity 150, member B(Fam150b)
